# Supplementary material for: A distal regulatory region of a class I human histone deacetylase
Source: Nat Commun. 2020 Jul 31;11:3841. doi: 10.1038/s41467-020-17610-w (PMC7395746; doi:10.1038/s41467-020-17610-w)
Supplement: Supplementary file 4 — Source Data [file 41467_2020_17610_MOESM4_ESM.xlsx]

## Sheet: Figure 1
Figure 1
Fig. 1d: Changes in chemical shift upon binding of SAHA to HDAC8				Fig. 1e: Changes in chemical shift upon binding of TSA to HDAC8
Residue	ΔCS			Residue	ΔCS
19	0.012			19	0.01
34	0.174			27	0.679
45	0.086			34	Broadened
56	0.032			40	0.358
94	0.075			45	0.209
120	0.018			56	0.205
127	0.004			94	0.094
135	0.015			120	0.02
162	0.026			127	0.025
231	0.023			135	0.044
243	0.014			162	0.021
269	0.085			231	0.055
284	0.151			243	0.018
300	0.018			269	0.092
322	0.017			284	0.28
331	0.099			300	0.043
362	0.024			322	0.01
365	0.013			331	0.121
369	0.018			362	0.033
				365	0.041
				369	0.048

## Sheet: Figure 2
Figure 2
Fig 2a: Methyl multiple-quantum CPMG relaxation dispersion profiles for M27 13CH3 of free HDAC8
	14.1 T				18.8 T				22.3 T
nu_cpmg (Hz)	R2eff (s-1)	e.s.d.(R2eff) (s-1)		nu_cpmg (Hz)	R2eff (s-1)	e.s.d.(R2eff) (s-1)		nu_cpmg (Hz)	R2eff (s-1)	e.s.d.(R2eff) (s-1)
66.66	22.9	0.5		66.7	29.5	0.6		66.7	43.4	1.1
133.3	21.8	0.5		133.3	28.1	0.6		133.3	42.3	1.1
133.3	21.5	0.5		133.3	28.2	0.6		133.3	41.1	1
200	21.3	0.5		200	25.6	0.5		200	38.5	1
266.7	20.1	0.5		266.7	25.7	0.5		266.7	38.5	1
333.3	19.2	0.5		333.3	25.3	0.5		333.3	38.7	1
333.3	20.1	0.5		333.3	25.4	0.5		333.3	38.7	1
400	19.7	0.5		400	25.1	0.5		400	37.8	0.9
466.7	20.5	0.5		466.7	24.9	0.5		466.7	37.8	0.9
533.3	20.5	0.5		533.3	25.4	0.5		533.3	37.8	0.9
600	20.4	0.5		600	25	0.5		600	36.6	0.9
666.7	19.2	0.5		666.7	24.5	0.5		666.7	35.1	0.9
733.3	19.3	0.5		733.3	24.4	0.5		733.3	34.3	0.9
800	18.7	0.5		800	23.8	0.5		800	34.5	0.9
866.7	19	0.5		866.7	23.9	0.5		866.7	33.2	0.8
933.3	19	0.5		933.3	23.3	0.5		933.3	33.3	0.8
933.3	18.9	0.5		1000	23.4	0.5		1000	34	0.8
1000	19.2	0.5		1000	22.8	0.5		1000	33.6	0.8
Fig 2c: Multiple-quantum relaxation dispersion profiles of M27 13CH3 for TSA-bound HDAC8
	14.1 T				22.3 T
nu_cpmg (Hz)	R2eff (s-1)	e.s.d.(R2eff) (s-1)		nu_cpmg (Hz)	R2eff (s-1)	e.s.d.(R2eff) (s-1)
66.66	61.8	5.3		66.7	92.4	3.7
133.3	54.1	4.2		133.3	92.6	3.7
133.3	65	5.8		133.3	97.2	4.3
200	52.7	4.1		200	78.5	2.5
266.7	40	2.8		266.7	78.8	2.5
333.3	35.6	2.5		333.3	62	1.5
333.3	33.9	2.4		333.3	62.6	1.5
400	26.8	2		400	51.3	1.1
466.7	28.4	2.1		466.7	43.8	0.9
533.3	24	1.9		533.3	38.5	0.8
600	21.8	1.8		600	35.8	0.7
666.7	19.9	1.7		666.7	33.2	0.7
733.3	18.3	1.6		733.3	30.9	0.6
800	20.1	1.7		800	28.6	0.6
866.7	17.7	1.6		866.7	26.6	0.6
933.3	16.9	1.6		933.3	25.5	0.6
933.3	17.9	1.6		1000	25.4	0.5
1000	18.2	1.6		1000	24.4	0.5
Fig 2d: Correlation between 13C chemical shift differences between free and TSA-bound HDAC8, and those obtained from CPMG relaxation dispersion experiments
Residue	x-axis (ppm)	y-axis (ppm)	e.s.d. (y-axis)
19	0.011	0.08703	0.091
27	1.089	1.35325	0.155648
40	0.536	0.625515	0.085115
45	0.302	0.200423	0.042864
56	0.247	0.326717	0.045946
94	0.143	0.327481	0.054378
127	0.011	0.02465	0.24578
135	0.024	0.081183	0.112126
231	0.076	0.07827	0.103516
269	0.087	0.140658	0.067427
284	0.465	0.176298	0.047859
300	0.067	0.176114	0.05536
322	0.015	0.080932	0.128651
331	0.105	0.081195	0.09668
362	0.031	0.117489	0.054332
365	0.061	0.07947	0.077405
369	0.029	0.039158	0.22213

## Sheet: Figure 3
Figure 3
Fig 3b: Relative enzymatic deacetylase activity of the HDAC8 mutants
Protein	Relative activity	e.s.d. (activity)
WT	1	0.03
I19A	0.38	0.03
S39E	0.23	0.04
M40A	0.27	0.03
S39EM40A	0.21	0.03
F336A	0.54	0.015
Fig 3c: Relative enzymatic deacetylase activity versus population
Protein	Population	Relative activity
WT	0	1
TSA	0.9	0
I19A	0.616667	0.38
S39E	0.576667	0.23
M40A	0.17	0.27
S39EM40A	0.236667	0.21
F336A	0.72	0.54

## Sheet: Figure 4
Figure 4
Fig 4a: Distribution of the distance between the centre-of-masses of helix1 (H1) and helix2 (H2)					Fig 4e: Distribution of distances between K33 Cα and F152 Cα
		Counts					Counts
Distance range		wild-type	s39e		Distance range		wild-type	s39e
8.8	8.81	0	0		8	8.05	0	0
8.81	8.82	0	0		8.05	8.1	0	1
8.82	8.83	0	0		8.1	8.15	1	0
8.83	8.84	0	0		8.15	8.2	0	0
8.84	8.85	0	0		8.2	8.25	1	1
8.85	8.86	0	0		8.25	8.3	0	0
8.86	8.87	0	0		8.3	8.35	1	0
8.87	8.88	0	0		8.35	8.4	0	0
8.88	8.89	0	0		8.4	8.45	3	1
8.89	8.9	0	0		8.45	8.5	1	0
8.9	8.91	0	0		8.5	8.55	1	0
8.91	8.92	1	1		8.55	8.6	2	1
8.92	8.93	1	0		8.6	8.65	4	1
8.93	8.94	0	0		8.65	8.7	3	1
8.94	8.95	0	0		8.7	8.75	3	1
8.95	8.96	0	0		8.75	8.8	4	0
8.96	8.97	0	0		8.8	8.85	2	2
8.97	8.98	0	0		8.85	8.9	4	5
8.98	8.99	0	0		8.9	8.95	3	0
8.99	9	1	0		8.95	9	5	8
9	9.01	0	0		9	9.05	12	3
9.01	9.02	1	0		9.05	9.1	7	3
9.02	9.03	2	0		9.1	9.15	11	5
9.03	9.04	0	0		9.15	9.2	13	7
9.04	9.05	0	0		9.2	9.25	7	5
9.05	9.06	1	1		9.25	9.3	13	5
9.06	9.07	0	0		9.3	9.35	9	2
9.07	9.08	0	1		9.35	9.4	18	4
9.08	9.09	3	1		9.4	9.45	15	6
9.09	9.1	1	0		9.45	9.5	15	7
9.1	9.11	1	1		9.5	9.55	17	11
9.11	9.12	2	0		9.55	9.6	28	7
9.12	9.13	4	4		9.6	9.65	35	8
9.13	9.14	3	3		9.65	9.7	27	11
9.14	9.15	5	0		9.7	9.75	28	10
9.15	9.16	5	2		9.75	9.8	36	15
9.16	9.17	7	1		9.8	9.85	48	10
9.17	9.18	6	3		9.85	9.9	43	17
9.18	9.19	5	3		9.9	9.95	39	11
9.19	9.2	9	9		9.95	10	46	13
9.2	9.21	14	5		10	10.05	38	9
9.21	9.22	14	7		10.05	10.1	45	16
9.22	9.23	16	8		10.1	10.15	44	13
9.23	9.24	22	5		10.15	10.2	41	12
9.24	9.25	20	7		10.2	10.25	45	18
9.25	9.26	24	6		10.25	10.3	36	15
9.26	9.27	23	13		10.3	10.35	48	10
9.27	9.28	31	9		10.35	10.4	46	11
9.28	9.29	26	11		10.4	10.45	51	15
9.29	9.3	37	14		10.45	10.5	46	17
9.3	9.31	30	17		10.5	10.55	38	15
9.31	9.32	47	18		10.55	10.6	26	12
9.32	9.33	43	22		10.6	10.65	40	23
9.33	9.34	44	15		10.65	10.7	30	11
9.34	9.35	43	27		10.7	10.75	31	12
9.35	9.36	48	25		10.75	10.8	25	10
9.36	9.37	55	25		10.8	10.85	31	12
9.37	9.38	58	35		10.85	10.9	39	16
9.38	9.39	55	38		10.9	10.95	29	15
9.39	9.4	63	46		10.95	11	27	4
9.4	9.41	60	45		11	11.05	32	7
9.41	9.42	77	47		11.05	11.1	27	10
9.42	9.43	56	51		11.1	11.15	30	9
9.43	9.44	70	57		11.15	11.2	26	15
9.44	9.45	89	49		11.2	11.25	23	8
9.45	9.46	95	52		11.25	11.3	12	9
9.46	9.47	65	60		11.3	11.35	15	16
9.47	9.48	81	67		11.35	11.4	16	9
9.48	9.49	80	67		11.4	11.45	26	18
9.49	9.5	73	66		11.45	11.5	17	15
9.5	9.51	78	61		11.5	11.55	17	6
9.51	9.52	89	74		11.55	11.6	27	16
9.52	9.53	58	57		11.6	11.65	17	14
9.53	9.54	78	64		11.65	11.7	20	13
9.54	9.55	65	64		11.7	11.75	16	15
9.55	9.56	74	68		11.75	11.8	23	9
9.56	9.57	74	66		11.8	11.85	22	19
9.57	9.58	70	74		11.85	11.9	22	19
9.58	9.59	76	63		11.9	11.95	20	26
9.59	9.6	59	64		11.95	12	28	32
9.6	9.61	64	78		12	12.05	24	12
9.61	9.62	52	70		12.05	12.1	25	27
9.62	9.63	45	67		12.1	12.15	27	28
9.63	9.64	44	66		12.15	12.2	26	26
9.64	9.65	45	67		12.2	12.25	20	28
9.65	9.66	35	88		12.25	12.3	22	36
9.66	9.67	31	62		12.3	12.35	26	38
9.67	9.68	42	65		12.35	12.4	28	40
9.68	9.69	32	57		12.4	12.45	27	44
9.69	9.7	33	50		12.45	12.5	36	43
9.7	9.71	17	57		12.5	12.55	31	49
9.71	9.72	24	56		12.55	12.6	24	46
9.72	9.73	31	54		12.6	12.65	28	38
9.73	9.74	28	40		12.65	12.7	34	52
9.74	9.75	19	50		12.7	12.75	30	58
9.75	9.76	22	40		12.75	12.8	40	48
9.76	9.77	18	34		12.8	12.85	32	58
9.77	9.78	20	39		12.85	12.9	42	57
9.78	9.79	16	29		12.9	12.95	36	61
9.79	9.8	15	38		12.95	13	33	71
9.8	9.81	16	23		13	13.05	35	78
9.81	9.82	10	26		13.05	13.1	41	69
9.82	9.83	8	26		13.1	13.15	37	64
9.83	9.84	5	21		13.15	13.2	42	82
9.84	9.85	13	16		13.2	13.25	36	95
9.85	9.86	8	20		13.25	13.3	31	75
9.86	9.87	10	28		13.3	13.35	38	86
9.87	9.88	4	9		13.35	13.4	37	66
9.88	9.89	2	12		13.4	13.45	39	62
9.89	9.9	6	15		13.45	13.5	39	71
9.9	9.91	8	15		13.5	13.55	29	67
9.91	9.92	5	12		13.55	13.6	35	55
9.92	9.93	1	9		13.6	13.65	23	60
9.93	9.94	8	9		13.65	13.7	29	51
9.94	9.95	1	12		13.7	13.75	30	46
9.95	9.96	3	6		13.75	13.8	22	50
9.96	9.97	1	1		13.8	13.85	17	33
9.97	9.98	2	6		13.85	13.9	18	37
9.98	9.99	2	4		13.9	13.95	20	48
9.99	10	3	6		13.95	14	14	27
10	10.01	0	4		14	14.05	14	29
10.01	10.02	2	0		14.05	14.1	7	26
10.02	10.03	1	2		14.1	14.15	10	22
10.03	10.04	1	1		14.15	14.2	9	17
10.04	10.05	3	1		14.2	14.25	9	19
10.05	10.06	0	3		14.25	14.3	8	12
10.06	10.07	0	1		14.3	14.35	4	12
10.07	10.08	0	1		14.35	14.4	9	7
10.08	10.09	1	0		14.4	14.45	8	4
10.09	10.1	1	0		14.45	14.5	3	6
10.1	10.11	0	0		14.5	14.55	3	7
10.11	10.12	1	0		14.55	14.6	3	2
10.12	10.13	2	0		14.6	14.65	3	1
10.13	10.14	0	0		14.65	14.7	2	6
10.14	10.15	1	2		14.7	14.75	0	3
10.15	10.16	0	0		14.75	14.8	2	3
10.16	10.17	0	1		14.8	14.85	0	1
10.17	10.18	0	0		14.85	14.9	0	0
10.18	10.19	0	0		14.9	14.95	1	1
10.19	10.2	0	0		14.95	15	1	1
					15	15.05	1	1
					15.05	15.1	0	1
					15.1	15.15	1	0
					15.15	15.2	0	0
					15.2	15.25	0	1
					15.25	15.3	0	1
					15.3	15.35	0	0
					15.35	15.4	0	0
					15.4	15.45	0	0
					15.45	15.5	0	0
					15.5	15.55	0	0
					15.55	15.6	0	0
					15.6	15.65	0	0
					15.65	15.7	0	0
					15.7	15.75	0	0
					15.75	15.8	0	0
					15.8	15.85	0	0
					15.85	15.9	0	0
					15.9	15.95	0	0
					15.95	16	0	0

## Sheet: Figure S3
Figure S3
Fig. S3a: Changes in chemical shift upon binding of SAHA to HDAC8				Fig. S3b: Changes in chemical shift upon binding of DCPI to HDAC8
Residue	ΔCS			Residue	ΔCS
19	0.012			19	0.0417256
34	0.174			34	0.481887
45	0.086			45	0.0848634
56	0.032			56	0.0327124
94	0.075			94	0.0210339
120	0.018			120	0.0360469
127	0.004			127	0.0332911
135	0.015			135	0.0413894
162	0.026			162	0.0967038
231	0.023			231	0.0724163
243	0.014			243	0.0491143
269	0.085			269	0.173353
284	0.151			284	0.0763177
300	0.018			300	0.0418155
322	0.017			322	0.0301025
331	0.099			331	0.0668442
362	0.024			362	0.0633135
365	0.013			365	0.0598982
369	0.018			369	0.0389925

## Sheet: Figure S6
Figure S6
Methyl multiple-quantum CPMG relaxation dispersion profiles for I34 13CH3 of free HDAC8
	14.1 T				18.8 T				22.3 T
nu_cpmg (Hz)	R2eff (s-1)	e.s.d.(R2eff) (s-1)		nu_cpmg (Hz)	R2eff (s-1)	e.s.d.(R2eff) (s-1)		nu_cpmg (Hz)	R2eff (s-1)	e.s.d.(R2eff) (s-1)
66.66	20.424	0.703		66.7	23.917	0.5		66.7	31.242	0.781
133.3	20.327	0.701		133.3	23.029	0.5		133.3	30.937	0.773
133.3	19.711	0.691		133.3	22.779	0.5		133.3	31.168	0.779
200	19.438	0.686		200	23.062	0.5		200	30.001	0.75
266.7	19.186	0.682		266.7	22.79	0.5		266.7	30.991	0.775
333.3	19.868	0.693		333.3	22.347	0.5		333.3	28.891	0.75
333.3	19.122	0.681		333.3	22.279	0.5		333.3	30.018	0.75
400	19.212	0.682		400	22.933	0.5		400	29.369	0.75
466.7	19.992	0.695		466.7	21.746	0.5		466.7	28.924	0.75
533.3	18.617	0.672		533.3	22.009	0.5		533.3	28.812	0.75
600	19.58	0.688		600	21.775	0.5		600	30.797	0.77
666.7	19.907	0.694		666.7	21.693	0.5		666.7	26.489	0.75
733.3	18.998	0.679		733.3	21.574	0.5		733.3	28.733	0.75
800	19.128	0.681		800	21.584	0.5		800	27.958	0.75
866.7	18.493	0.67		866.7	21.403	0.5		866.7	28.825	0.75
933.3	18.137	0.664		933.3	21.48	0.5		933.3	28.123	0.75
933.3	19.237	0.683		1000	20.843	0.5		1000	26.801	0.75
1000	18.776	0.675		1000	21.365	0.5		1000	26.836	0.75

## Sheet: Figure S10
Figure S10
Fig. S10a: Root mean square deviation to initial structure for whole protein				Fig. S10b: Root mean square deviation to initial structure for H1-L1-H2				Fig. S10c: Distance between K33 Cα and F152 Cα as a function of simulation time.				Fig. S10d: Distance between the centre-of-masses of H1 and H2 as a function of simulation time.
	Backbone r.m.s.d. (Å)				Backbone r.m.s.d. (Å)				Distance (Å)				Distance (Å)
Time (ns)	Wild-type	S39E-HDAC8		Time (ns)	Wild-type	S39E-HDAC8		Time (ns)	Wild-type	S39E-HDAC8		Time (ns)	Wild-type	S39E-HDAC8
1	0.654	0.751		1	0.79	0.883		1	9.429	12.166		1	9.469	9.667
2	0.797	0.854		2	0.443	0.96		2	9.737	12.536		2	9.549	9.668
3	0.999	1.034		3	0.943	0.634		3	10.627	12.963		3	9.754	9.732
4	0.96	0.965		4	0.864	0.621		4	10.542	13.592		4	9.594	9.888
5	0.872	0.816		5	0.687	0.51		5	9.402	13.957		5	9.203	9.807
6	0.812	0.919		6	0.688	1.359		6	9.3	9.818		6	9.308	9.768
7	0.888	0.912		7	0.748	1.151		7	10.469	10.408		7	9.562	9.844
8	0.991	0.878		8	0.732	0.947		8	10.682	12.395		8	9.605	9.702
9	1.043	0.895		9	0.908	1.084		9	9.48	10.762		9	9.515	9.612
10	0.894	0.958		10	0.921	1.339		10	10.568	9.86		10	9.684	9.712
11	1.071	0.941		11	0.56	1.327		11	9.451	9.545		11	9.359	9.948
12	0.896	0.955		12	0.75	0.875		12	10.218	11.342		12	9.52	9.618
13	0.924	0.869		13	0.851	0.926		13	9.273	11.398		13	9.583	9.539
14	0.925	0.905		14	0.713	0.976		14	9.474	14.006		14	9.298	9.528
15	1.09	1.02		15	0.782	0.827		15	12.212	13.754		15	9.472	9.54
16	0.96	0.955		16	1.111	0.684		16	13.441	14.974		16	9.381	9.871
17	1.087	0.903		17	0.653	1.174		17	10.05	9.988		17	9.482	9.696
18	1.082	0.988		18	1.019	0.706		18	10.54	13.944		18	9.34	9.639
19	1.239	1.096		19	0.895	1.023		19	10.289	13.082		19	9.863	9.562
20	1.152	0.896		20	0.713	0.917		20	9.325	13.285		20	9.403	9.961
21	1.116	1.135		21	0.735	1.464		21	10.537	12.019		21	9.6	10.325
22	1.183	0.961		22	0.935	1.042		22	11.118	11.711		22	9.395	9.889
23	1.078	1.097		23	1.039	0.845		23	10.555	12.886		23	9.592	9.72
24	1.182	1.19		24	0.883	1.64		24	10.982	9.377		24	9.394	9.336
25	1.004	1.23		25	0.765	1.352		25	10.705	12.286		25	9.325	9.388
26	1.204	1.044		26	1.153	1.605		26	9.402	9.084		26	9.558	9.029
27	1.123	1.207		27	0.955	1.629		27	10.921	9.801		27	9.569	9.215
28	1.09	1.049		28	0.789	1.54		28	11.529	9.262		28	9.558	9.345
29	1.113	1.123		29	0.925	1.693		29	9.912	9.406		29	9.182	9.181
30	1.092	1.144		30	0.851	1.424		30	9.495	10.344		30	9.544	9.41
31	1.091	1.125		31	0.668	1.709		31	9.267	9.271		31	9.668	9.344
32	1.045	1.069		32	0.787	1.653		32	9.94	9.133		32	9.415	9.139
33	1.111	1.065		33	1.022	1.712		33	11.147	9.403		33	9.504	9.384
34	1.031	1.157		34	0.718	1.673		34	8.718	9.039		34	9.402	9.106
35	1.073	0.982		35	0.727	1.71		35	10.245	9.229		35	9.494	9.336
36	1.123	1.034		36	0.812	1.676		36	9.846	9.508		36	9.454	9.401
37	1.05	0.984		37	0.81	1.696		37	9.566	9.87		37	9.676	9.16
38	1.108	1.002		38	0.861	1.343		38	9.759	10.012		38	9.344	9.074
39	1.098	0.984		39	0.666	1.726		39	11.784	9.385		39	9.514	9.337
40	1.263	1.031		40	0.91	1.502		40	10.343	9.577		40	9.749	8.96
41	1.184	1.006		41	1.245	1.591		41	13.025	9.202		41	9.6	9.662
42	1.027	1.03		42	0.659	1.238		42	10.537	9.687		42	9.309	9.588
43	1.091	1.046		43	1.223	1.584		43	13.777	8.965		43	9.201	9.079
44	1.084	0.974		44	1.248	1.383		44	12.895	10.019		44	9.31	9.083
45	1.01	1.024		45	0.838	1.266		45	11.823	10.432		45	9.519	9.308
46	0.989	0.972		46	0.787	1.181		46	10.239	10.51		46	9.462	9.785
47	1.029	0.967		47	0.884	0.871		47	10.204	11.765		47	9.504	9.625
48	1.093	1.157		48	0.842	1.275		48	9.084	9.685		48	9.442	9.66
49	1.089	0.961		49	0.742	0.938		49	9.963	11.988		49	9.475	9.302
50	1.059	1.001		50	0.894	1.023		50	10.556	11.188		50	9.407	9.273
51	0.979	1.008		51	0.748	0.645		51	9.814	14.342		51	9.396	9.332
52	1.112	1.076		52	1.163	0.757		52	12.06	14.204		52	9.644	9.385
53	1.06	1.022		53	0.826	0.68		53	9.564	13.646		53	9.122	9.55
54	1.084	1.175		54	0.734	0.701		54	10.267	13.117		54	9.49	9.602
55	1.112	1.012		55	0.866	0.75		55	9.443	11.983		55	9.313	9.635
56	1.184	0.964		56	0.727	0.729		56	10.649	13.58		56	9.454	9.49
57	1.263	0.899		57	0.691	0.602		57	9.56	12.777		57	9.404	9.551
58	1.313	1.09		58	0.99	1.028		58	9.301	14.221		58	9.319	9.704
59	1.18	0.97		59	1.142	0.758		59	9.58	12.525		59	9.204	9.659
60	1.031	0.915		60	0.75	0.675		60	9.388	12.296		60	9.306	9.955
61	1.179	1.105		61	0.9	1.262		61	9.148	10.319		61	9.257	9.709
62	1.194	1.015		62	1.014	0.964		62	8.954	10.696		62	9.749	9.673
63	1.218	1.144		63	1.069	0.906		63	8.227	11.45		63	9.394	9.314
64	1.224	1.036		64	0.904	1.026		64	9.737	10.854		64	9.389	9.485
65	1.156	0.98		65	0.769	1.081		65	10.169	10.527		65	9.668	9.396
66	1.037	1.122		66	0.946	1.46		66	9.191	8.877		66	10.056	9.508
67	1.037	1.108		67	0.932	1.342		67	10.397	9.199		67	9.403	9.389
68	1.129	1.083		68	0.972	0.754		68	8.738	11.676		68	9.537	9.545
69	1.246	1.035		69	1.316	0.834		69	9.173	11.424		69	9.646	9.672
70	1.09	1.287		70	0.672	1.018		70	9.297	11.397		70	9.274	9.583
71	1.091	1.345		71	1.052	1.405		71	9.062	9.86		71	9.284	9.457
72	1.162	1.196		72	1.048	1.321		72	9.03	10.382		72	9.693	9.562
73	1.102	1.096		73	0.891	1.246		73	9.445	9.838		73	9.371	9.672
74	0.987	1.007		74	0.829	1.017		74	10.675	11.122		74	9.398	9.431
75	1.166	0.997		75	1.118	0.862		75	9.583	11.957		75	9.588	9.761
76	1.07	1.055		76	0.985	0.887		76	9.104	11.406		76	9.312	9.639
77	1.046	1.052		77	0.997	1.116		77	8.899	10.515		77	9.353	9.489
78	1.056	1.032		78	1.072	0.776		78	9.498	12.097		78	9.284	9.62
79	1.123	1.086		79	0.818	0.777		79	9.285	13.219		79	9.175	9.481
80	1.072	1.123		80	0.775	0.88		80	10.183	12.96		80	9.484	9.736
81	1.145	1.178		81	0.914	0.843		81	9.989	13.419		81	9.354	9.72
82	1.169	1.054		82	0.888	0.751		82	9.491	11.762		82	9.382	9.445
83	1.164	1.138		83	0.699	1.026		83	9.398	11.649		83	9.413	9.404
84	1.097	1.236		84	0.739	0.886		84	10.355	12.392		84	9.257	9.792
85	1.142	1.048		85	0.771	0.683		85	9.062	12.656		85	9.596	9.608
86	1.117	1.219		86	0.911	1.437		86	9.354	8.937		86	9.516	9.495
87	1.12	1.135		87	0.879	1.442		87	9.146	9.466		87	9.693	9.461
88	1.232	1.033		88	0.819	1.261		88	9.635	10.589		88	9.507	9.649
89	1.103	1.001		89	0.978	0.699		89	8.293	12.352		89	9.257	9.569
90	1.186	1.04		90	1.279	0.944		90	9.013	11.787		90	9.616	9.52
91	1.028	1.05		91	1.004	0.626		91	9.173	12.518		91	9.461	9.643
92	1.143	0.93		92	1.068	0.623		92	8.374	13.07		92	9.242	9.737
93	1.245	0.966		93	1.251	0.749		93	8.856	13.3		93	9.638	9.439
94	1.079	1.042		94	0.997	0.8		94	9.119	12.539		94	9.635	9.46
95	1.117	1.037		95	0.729	0.686		95	9.026	13.165		95	9.435	9.894
96	1	0.948		96	0.706	0.674		96	9.227	13.453		96	9.31	9.693
97	1.142	1.018		97	0.889	0.733		97	8.5	13.105		97	9.498	9.581
98	1.063	1.011		98	0.941	0.575		98	10.519	12.832		98	9.681	9.708
99	1.151	1.053		99	0.741	0.838		99	9.232	14.385		99	9.558	9.641
100	1.105	1.016		100	0.918	0.646		100	9.292	12.981		100	9.706	9.531
101	1.04	1.144		101	1.009	1.009		101	10.097	13.661		101	9.231	9.622
102	1.126	1.132		102	0.719	0.896		102	9.377	11.178		102	9.233	9.606
103	1.122	1.133		103	1	1.458		103	9.354	9.384		103	9.437	9.137
104	1.038	1.193		104	0.821	1.93		104	9.197	6.996		104	9.589	9.824
105	1.006	1.122		105	1.003	1.764		105	9.683	7.085		105	9.155	9.82
106	1.068	1.078		106	0.673	1.639		106	9.853	8.839		106	9.488	9.677
107	1.031	1.179		107	0.826	1.649		107	9.815	8.298		107	9.517	9.69
108	1.063	1.082		108	0.828	1.25		108	9.26	10.45		108	9.515	9.584
109	1.066	1.089		109	0.805	0.845		109	9.09	11.534		109	9.501	9.494
110	1.086	1.083		110	0.854	1.16		110	9.878	10.486		110	9.771	9.498
111	1.17	1.069		111	0.805	1.25		111	8.99	10.56		111	9.563	9.609
112	1.088	1.092		112	0.654	0.923		112	10.575	13.56		112	9.474	9.498
113	1.034	1.167		113	0.776	0.933		113	9.429	11.442		113	9.327	9.579
114	1.079	1.143		114	0.849	1.194		114	9.895	11.689		114	9.114	9.503
115	1.082	1.109		115	0.852	0.788		115	9.955	11.428		115	9.289	9.629
116	1.105	1.114		116	0.965	1.459		116	10.01	11.328		116	9.412	9.341
117	1.003	1.088		117	0.822	1.069		117	10.234	11.168		117	9.545	9.42
118	1.069	1.047		118	0.688	1.037		118	9.796	12.847		118	9.226	9.739
119	1.077	1.082		119	0.9	1.224		119	9.812	9.849		119	9.545	9.664
120	1.145	1.1		120	0.904	1.395		120	10.01	9.983		120	9.461	9.179
121	1.286	1.089		121	0.831	1.372		121	9.475	10.682		121	9.366	9.555
122	1.108	1.018		122	0.713	1.468		122	9.568	10.584		122	9.321	9.342
123	0.99	1.115		123	0.877	1.39		123	9.702	9.903		123	9.477	9.429
124	1.125	1.093		124	1.113	1.259		124	10.261	11.944		124	9.367	9.143
125	1.071	1.073		125	0.806	1.471		125	9.848	8.981		125	9.301	9.931
126	1.101	1.146		126	0.888	1.562		126	10.045	8.69		126	9.436	9.631
127	1.169	1.106		127	1.036	1.524		127	12.945	9.234		127	9.513	9.579
128	1.074	1.072		128	0.791	1.3		128	10.32	10.633		128	9.571	9.601
129	1.094	1.096		129	0.741	1.132		129	9.445	10.334		129	9.588	9.607
130	1.145	1.092		130	0.667	1.119		130	9.806	10.456		130	9.342	9.468
131	1.022	1.071		131	0.729	0.928		131	9.175	12.343		131	9.41	9.742
132	1.158	1.061		132	0.799	1.001		132	9.809	11.916		132	9.531	9.671
133	1.169	1.089		133	1.079	1.081		133	9.977	11.055		133	9.485	9.547
134	1.189	1.122		134	0.8	1.132		134	10.296	10.844		134	9.69	9.8
135	1.124	1.11		135	0.723	1.004		135	10.692	12.699		135	9.47	9.622
136	1.045	1.114		136	0.67	1.245		136	9.935	10.205		136	9.356	9.634
137	1.114	1.004		137	0.531	1.01		137	10.022	10.889		137	9.242	9.498
138	1.087	1.064		138	0.755	0.859		138	9.531	12.051		138	9.513	9.593
139	1.139	1.038		139	0.833	0.865		139	11.25	11.826		139	9.685	9.357
140	1.289	1.12		140	0.796	1.347		140	8.661	11.534		140	9.582	9.745
141	1.146	1.146		141	0.836	1.69		141	9.8	9.297		141	9.303	9.695
142	1.18	1.146		142	0.638	1.593		142	10.085	9.499		142	9.512	9.288
143	1.1	1.129		143	0.728	1.082		143	9.814	11.553		143	9.451	9.596
144	1.124	1.008		144	0.824	1.154		144	9.716	11.999		144	9.056	9.506
145	1.181	1.113		145	0.793	1.31		145	10.086	10.951		145	9.5	9.361
146	1.156	1.178		146	0.834	0.766		146	9.241	13.833		146	9.633	9.507
147	1.186	1.139		147	0.824	1.032		147	9.936	12.631		147	9.532	9.74
148	1.102	1.097		148	1.033	0.79		148	10.714	12.241		148	9.253	9.479
149	1.168	1.142		149	0.804	0.997		149	10.052	10.336		149	9.262	9.344
150	1.204	1.01		150	1.345	0.891		150	10.036	11.968		150	9.486	9.408
151	1.191	1.079		151	0.788	1.323		151	10.395	9.008		151	9.375	9.729
152	1.079	1.237		152	0.685	1.815		152	9.907	8.736		152	9.445	9.49
153	1.223	1.314		153	0.825	2.011		153	9.648	7.562		153	9.123	9.451
154	1.138	1.191		154	0.852	1.397		154	9.535	10.391		154	9.286	9.479
155	1.125	1.152		155	0.653	0.87		155	9.488	12.238		155	9.424	9.701
156	1.231	1.205		156	0.91	1.344		156	9.508	9.985		156	9.217	9.412
157	1.13	1.054		157	0.963	1.476		157	9.599	8.932		157	9.58	9.628
158	1.239	1.169		158	0.765	1.201		158	10.259	9.444		158	9.619	9.615
159	1.272	1.061		159	0.874	1.152		159	9.321	10.388		159	9.366	9.543
160	1.057	1.245		160	0.783	1.566		160	9.276	9.65		160	9.232	9.342
161	1.087	1.315		161	1.001	1.534		161	9.123	9.356		161	9.156	9.418
162	1.121	1.151		162	0.901	1.164		162	9.875	11.416		162	9.314	9.768
163	1.159	1.122		163	0.966	1.338		163	8.847	10.215		163	9.331	9.46
164	1.089	1.169		164	1.023	1.055		164	9.818	11.042		164	9.092	9.602
165	1.085	1.186		165	0.827	1.186		165	10.018	11.045		165	9.298	9.283
166	1.03	1.193		166	0.8	1.763		166	9.48	9.687		166	9.612	8.935
167	1.101	1.061		167	0.767	1.188		167	9.617	10.745		167	9.53	9.548
168	1.094	1.164		168	0.788	1.495		168	9.331	9.601		168	9.457	9.319
169	1.145	1.111		169	0.762	1.297		169	9.426	10.871		169	9.332	9.558
170	1.141	1.071		170	0.879	1.115		170	10.802	10.664		170	9.189	9.743
171	1.138	1.091		171	0.87	1.218		171	10.06	10.618		171	9.392	9.691
172	1.087	1.054		172	0.834	1.263		172	9.644	10.907		172	9.674	9.52
173	1.058	1.192		173	0.866	1.458		173	10.192	10.918		173	9.516	9.586
174	1.123	1.154		174	0.672	1.401		174	9.344	11.433		174	9.616	10.029
175	1.226	1.052		175	1.059	0.964		175	10.111	10.887		175	9.613	9.603
176	1.116	1.118		176	0.796	0.978		176	11.243	11.423		176	9.474	9.681
177	1.035	1.203		177	0.888	1.037		177	10.449	11.042		177	9.455	9.696
178	1.111	1.258		178	0.828	1.24		178	9.216	10.751		178	9.396	9.436
179	1.075	1.139		179	0.834	1.214		179	8.768	11.305		179	9.16	9.45
180	1.147	1.237		180	0.784	1.203		180	9.143	10.879		180	9.377	9.591
181	1.09	1.298		181	0.831	1.579		181	9.429	10.98		181	9.551	9.557
182	1.047	1.248		182	0.891	1.22		182	11.034	11.609		182	9.523	9.859
183	1.034	1.148		183	0.545	1.375		183	9.365	9.877		183	9.249	9.496
184	1.106	1.18		184	0.821	1.521		184	9.661	11.477		184	9.503	9.429
185	1.317	1.298		185	0.821	0.966		185	9.615	11.644		185	9.505	9.782
186	1.118	1.339		186	0.751	1.017		186	10.918	11.097		186	9.452	9.352
187	1.195	1.292		187	0.88	1.039		187	11.503	13.133		187	9.34	9.414
188	1.174	1.335		188	0.981	1.69		188	10.05	8.938		188	9.614	9.888
189	1.176	1.267		189	0.573	1.218		189	9.729	12.789		189	9.701	9.422
190	1.156	1.386		190	0.834	1.794		190	9.968	9.016		190	9.558	9.481
191	1.23	1.393		191	0.917	1.691		191	8.95	10.339		191	9.825	9.703
192	1.289	1.266		192	0.651	1.472		192	9.558	10.062		192	9.321	9.37
193	1.307	1.164		193	0.886	1.567		193	9.361	9.169		193	9.561	9.698
194	1.232	1.206		194	0.959	1.28		194	10.405	11.02		194	9.552	9.477
195	1.135	1.199		195	1.126	1.522		195	10.825	10.699		195	9.459	9.559
196	1.187	1.165		196	1.039	1.55		196	9.377	10.417		196	9.65	9.599
197	1.103	1.171		197	1.039	1.718		197	9.977	8.912		197	9.475	9.527
198	1.236	1.066		198	1.329	1.537		198	12.279	9.324		198	9.74	9.578
199	1.076	1.097		199	0.778	1.159		199	8.723	11.723		199	9.641	9.442
200	1.122	1.048		200	0.876	0.827		200	10.149	12.083		200	9.624	9.384
201	1.108	1.065		201	0.88	0.99		201	10.031	11.482		201	9.199	9.584
202	1.114	1.133		202	1.181	0.94		202	11.052	11.897		202	9.275	9.723
203	1.086	1.117		203	1.053	1.233		203	10.855	9.669		203	9.278	9.686
204	1.058	1.291		204	0.833	1.339		204	10.363	10.42		204	9.436	9.44
205	1.141	1.169		205	0.888	1.136		205	9.989	10.491		205	9.208	9.328
206	1.139	1.086		206	0.803	0.994		206	10.354	11.599		206	9.233	9.602
207	1.069	1.236		207	1.112	1.301		207	10.116	12.23		207	9.33	9.551
208	1.086	1.175		208	0.662	1.357		208	11.188	12.432		208	9.375	9.284
209	1.18	1.075		209	0.85	1.043		209	9.69	10.961		209	9.388	9.603
210	1.178	1.133		210	1.089	1.089		210	9.76	10.695		210	9.266	9.673
211	1.072	1.092		211	0.943	1.14		211	9.93	10.382		211	9.277	9.809
212	1.101	1.124		212	0.895	1.485		212	9.065	9.636		212	9.319	9.607
213	1.135	1.081		213	0.796	0.957		213	9.112	11.409		213	9.31	9.516
214	1.104	1.105		214	0.751	1.059		214	8.963	10.54		214	9.294	9.507
215	1.178	1.043		215	0.775	0.921		215	8.93	11.094		215	9.236	9.539
216	1.082	1.135		216	0.951	1.199		216	9.792	10.391		216	9.062	9.469
217	1.009	1.214		217	0.684	1.281		217	9.43	10.289		217	9.511	9.351
218	1.061	1.178		218	0.782	1.294		218	9.847	11.447		218	9.694	9.563
219	1.088	1.21		219	0.66	1.397		219	9.475	9.993		219	9.349	9.48
220	1.081	1.177		220	0.784	1.293		220	9.809	9.591		220	9.499	9.542
221	1.071	1.203		221	0.679	1.286		221	8.688	10.31		221	9.164	10.026
222	1.117	1.217		222	0.877	1.265		222	9.366	10.809		222	9.409	9.547
223	1.066	1.186		223	0.897	1.18		223	9.703	10.706		223	9.506	9.581
224	1.266	1.146		224	0.956	1.268		224	9.352	10.012		224	9.855	9.517
225	1.043	1.155		225	1.301	1.202		225	11.25	10.741		225	9.349	9.602
226	1.141	1.144		226	0.957	1.252		226	9.521	10.224		226	9.357	9.534
227	1.1	1.145		227	1.463	1.008		227	10.445	10.872		227	9.528	10.036
228	1.009	1.245		228	1.182	1.457		228	11.322	10.457		228	9.583	9.464
229	1.018	1.174		229	0.651	1.133		229	9.341	10.418		229	9.39	9.503
230	1.197	1.229		230	0.656	1.43		230	9.177	9.751		230	9.409	9.387
231	1.208	1.378		231	0.829	1.628		231	9.987	9.106		231	9.247	9.356
232	1.164	1.231		232	0.896	1.341		232	9.583	10.158		232	9.524	9.636
233	1.269	1.129		233	0.789	1.343		233	9.629	10.007		233	9.232	9.437
234	1.182	1.178		234	0.883	1.383		234	10.124	9.698		234	9.638	9.812
235	1.141	1.196		235	0.785	1.303		235	9.096	10.32		235	9.448	9.31
236	1.304	1.21		236	0.59	1.376		236	9.642	9.472		236	9.545	9.747
237	1.341	1.211		237	1.127	1.456		237	9.245	9.614		237	9.718	9.317
238	1.583	1.169		238	0.965	1.224		238	9.13	11.186		238	9.581	9.399
239	1.78	1.183		239	0.949	0.888		239	8.577	12.276		239	9.682	9.571
240	1.737	1.116		240	0.695	1.036		240	8.604	10.735		240	9.395	9.72
241	1.7	1.22		241	0.697	1.148		241	9.377	10.714		241	9.436	10.034
242	1.677	1.125		242	0.847	1.059		242	9.113	11.051		242	9.573	9.796
243	1.572	1.131		243	0.691	0.971		243	9.418	11.421		243	9.328	9.653
244	1.584	1.18		244	0.79	0.904		244	9.613	10.756		244	9.831	9.583
245	1.693	1.157		245	0.618	1.201		245	9.901	10.399		245	9.467	9.479
246	1.621	1.172		246	0.859	1.23		246	9.962	10.251		246	9.349	9.745
247	1.811	1.078		247	1.035	1		247	8.8	11.8		247	9.148	9.897
248	1.655	1.102		248	0.854	0.947		248	9.027	10.671		248	9.458	9.622
249	1.394	1.12		249	0.694	1.336		249	9.32	11.795		249	9.517	9.467
250	1.536	1.088		250	0.883	1.142		250	10.769	12.102		250	9.644	9.465
251	1.467	1.13		251	0.59	1.348		251	9.461	10.079		251	9.659	9.598
252	1.542	1.176		252	0.95	1.475		252	8.667	11.242		252	9.506	9.26
253	1.393	1.106		253	0.823	1.445		253	9.383	9.922		253	9.46	9.615
254	1.468	1.154		254	0.904	1.401		254	9.556	10.158		254	9.558	9.941
255	1.396	1.065		255	1.005	0.973		255	10.406	10.788		255	9.924	9.778
256	1.473	1.064		256	0.864	1.228		256	9.982	10.692		256	9.853	9.521
257	1.565	1.151		257	0.721	1.293		257	9.21	10.634		257	9.453	9.815
258	1.499	1.063		258	0.644	1.308		258	10.627	10.834		258	9.264	9.422
259	1.364	1.125		259	0.802	1.215		259	9.395	10.615		259	9.395	9.648
260	1.406	1.107		260	0.795	1.202		260	9.414	11.005		260	9.493	9.583
261	1.431	1.277		261	0.783	1.443		261	9.244	10.005		261	9.949	9.592
262	1.444	1.137		262	0.85	1.071		262	9.94	10.625		262	9.21	9.745
263	1.413	1.079		263	0.851	1.437		263	10.01	10.431		263	9.661	9.56
264	1.348	1.117		264	0.774	1.55		264	10.348	9.831		264	9.314	9.479
265	1.244	1.152		265	0.635	1.284		265	9.639	11.235		265	9.188	9.431
266	1.272	1.157		266	0.72	1.112		266	9.394	10.663		266	9.437	9.682
267	1.213	1.242		267	0.65	0.843		267	10.293	11.4		267	9.292	9.505
268	1.347	1.189		268	0.703	0.941		268	9.543	11.895		268	9.487	9.593
269	1.337	1.294		269	0.637	1.954		269	9.624	6.969		269	9.528	9.847
270	1.361	1.112		270	0.54	0.93		270	9.19	10.941		270	9.422	9.518
271	1.439	1.205		271	1.004	1.362		271	9.401	9.986		271	9.506	9.786
272	1.355	1.191		272	0.894	1.338		272	9.55	9.68		272	9.612	9.728
273	1.399	1.145		273	0.805	1.345		273	11.394	9.506		273	9.624	9.651
274	1.47	1.103		274	0.795	0.816		274	10.254	11.636		274	9.315	9.724
275	1.27	1.153		275	0.842	1.566		275	9.329	9.194		275	9.406	9.671
276	1.397	1.274		276	0.721	1.387		276	10.702	9.565		276	9.551	9.661
277	1.265	1.141		277	0.913	1.482		277	10.919	9.804		277	9.681	9.729
278	1.235	1.162		278	1.086	1.563		278	10.567	9.369		278	9.365	9.498
279	1.286	1.189		279	1.234	1.248		279	10.575	10.784		279	9.698	9.654
280	1.232	1.193		280	1.073	1.146		280	10.517	10.549		280	9.305	9.746
281	1.252	1.127		281	0.738	1.056		281	9.694	10.87		281	9.267	9.883
282	1.242	1.34		282	0.641	1.753		282	9.521	9.648		282	9.53	9.578
283	1.331	1.236		283	1.035	1.751		283	9.096	7.848		283	9.431	10.164
284	1.305	1.196		284	0.759	1.563		284	9.878	7.428		284	9.635	9.714
285	1.272	1.173		285	0.883	1.543		285	10.174	9.582		285	9.458	9.952
286	1.4	1.178		286	1.066	1.569		286	9.68	11.066		286	9.578	9.554
287	1.352	1.224		287	0.857	1.582		287	9.456	8.223		287	9.43	9.442
288	1.353	1.199		288	1.001	1.098		288	10.879	10.472		288	9.184	9.825
289	1.378	1.115		289	0.834	0.657		289	10.205	12.001		289	9.347	9.666
290	1.351	1.12		290	1.081	1.007		290	12.075	11.266		290	9.259	9.624
291	1.389	1.255		291	0.936	1.336		291	10.791	10.512		291	9.737	9.641
292	1.176	1.131		292	0.944	1.557		292	11.687	9.794		292	9.182	9.621
293	1.402	1.172		293	0.883	1.521		293	10.198	11.026		293	9.335	9.674
294	1.3	1.155		294	0.902	1.288		294	10.699	10.936		294	9.296	9.521
295	1.26	1.089		295	0.75	1.356		295	10.113	10.314		295	9.586	9.735
296	1.231	1.199		296	0.741	1.664		296	9.431	10.37		296	9.66	9.846
297	1.241	1.362		297	0.879	1.98		297	11.489	10.174		297	9.605	9.361
298	1.408	1.305		298	0.88	1.811		298	8.35	10.597		298	9.476	9.355
299	1.289	1.159		299	0.683	1		299	9.756	11.507		299	9.399	9.574
300	1.23	1.116		300	0.791	1.453		300	10.129	10.827		300	9.453	9.556
301	1.362	1.1		301	1.112	1.209		301	9.823	11.792		301	9.395	9.293
302	1.429	1.19		302	1.161	1.463		302	9.755	11.072		302	9.309	9.601
303	1.349	1.151		303	0.733	1.463		303	10.599	10.721		303	9.621	9.791
304	1.323	1.204		304	0.749	1.343		304	11.082	9.76		304	9.442	9.913
305	1.268	1.191		305	0.903	1.503		305	10.506	9.983		305	9.564	9.253
306	1.259	1.185		306	0.64	1.247		306	10.821	11.56		306	9.436	9.695
307	1.306	1.075		307	0.58	1.308		307	10.396	11.089		307	9.419	9.35
308	1.329	1.411		308	0.642	1.726		308	10.511	10.941		308	9.577	9.442
309	1.293	1.143		309	0.681	1.458		309	10.622	9.8		309	9.433	9.581
310	1.297	1.157		310	0.85	1.581		310	10.049	9.872		310	9.525	9.82
311	1.336	1.107		311	0.747	1.052		311	12.329	11.821		311	9.533	9.724
312	1.375	1.055		312	0.671	1.343		312	10.755	10.797		312	9.442	9.694
313	1.453	1.152		313	0.856	1.53		313	9.597	9.894		313	9.671	9.691
314	1.324	1.089		314	0.875	1.416		314	9.646	9.732		314	9.464	9.563
315	1.36	1.224		315	0.646	1.436		315	10.249	10.99		315	9.325	9.473
316	1.348	1.127		316	0.539	1.455		316	10.086	9.883		316	9.137	9.81
317	1.299	1.003		317	0.525	1.252		317	9.829	10.428		317	9.306	9.726
318	1.378	1.159		318	0.678	1.367		318	10.692	10.031		318	9.395	9.574
319	1.418	1.218		319	0.731	1.49		319	9.486	10.375		319	9.317	9.645
320	1.352	1.223		320	0.698	1.6		320	9.859	10.188		320	9.244	9.684
321	1.422	1.097		321	0.66	1.303		321	9.659	9.637		321	9.376	9.677
322	1.383	1.033		322	0.755	1.32		322	10.49	10.002		322	9.54	9.698
323	1.415	1.138		323	0.594	1.057		323	10.726	10.383		323	9.366	9.562
324	1.362	1.09		324	0.674	1.325		324	9.975	11.009		324	9.411	9.511
325	1.442	1.191		325	0.586	1.374		325	9.42	10.055		325	9.524	9.823
326	1.446	1.094		326	0.581	1.354		326	9.51	9.678		326	9.527	9.597
327	1.401	0.966		327	0.973	1.062		327	9.564	12.664		327	9.267	9.82
328	1.549	1.03		328	0.595	0.996		328	9.08	11.973		328	9.533	9.469
329	1.369	1.009		329	0.612	0.96		329	10.852	11.392		329	9.403	9.64
330	1.321	1.075		330	0.806	1.253		330	9.893	10.485		330	9.79	9.613
331	1.331	1.113		331	0.726	1.439		331	10.381	9.448		331	9.243	10.049
332	1.311	1.026		332	0.773	0.999		332	9.331	11.847		332	9.279	9.711
333	1.359	1.04		333	0.735	1.116		333	11.575	12.052		333	9.446	9.527
334	1.292	1.019		334	0.581	1.375		334	10.211	11.217		334	9.422	9.861
335	1.331	0.993		335	0.579	0.881		335	10.273	11.816		335	9.471	9.407
336	1.315	1.123		336	0.656	1.232		336	9.569	9.995		336	9.323	9.56
337	1.334	1.108		337	0.728	1.372		337	9.454	10.666		337	9.252	9.467
338	1.305	1.111		338	0.958	1.045		338	11.161	11.538		338	9.356	9.459
339	1.42	1.039		339	1.108	1.063		339	13.189	11.516		339	9.139	9.486
340	1.399	1.088		340	1.102	0.998		340	12.732	11.703		340	9.674	9.568
341	1.39	1.07		341	0.949	0.985		341	11.447	11.021		341	9.63	9.818
342	1.311	1.126		342	1.058	1.471		342	12.791	8.949		342	9.295	9.416
343	1.352	1.069		343	1.245	1.276		343	13.232	10.001		343	9.483	9.617
344	1.405	1.041		344	1.087	0.672		344	12.208	13.431		344	9.587	9.311
345	1.336	1.097		345	1.412	0.983		345	12.628	13.691		345	9.933	9.562
346	1.292	1.149		346	1.174	1.257		346	13.016	13.304		346	9.254	9.303
347	1.334	1.043		347	1.333	0.802		347	13.404	13.229		347	9.53	9.632
348	1.311	1.006		348	1.12	0.878		348	12.692	11.222		348	9.535	9.597
349	1.319	1.163		349	1.223	0.921		349	12.759	12.751		349	9.721	9.611
350	1.308	1.051		350	1.304	0.816		350	12.34	12.67		350	9.803	9.647
351	1.223	1.104		351	1.145	0.875		351	12.416	12.949		351	9.425	9.536
352	1.313	1.129		352	1.326	0.931		352	12.687	13.892		352	9.681	9.565
353	1.241	1.098		353	1.167	0.878		353	12.884	12.18		353	9.55	9.536
354	1.283	1.138		354	1.019	0.892		354	13.271	12.772		354	9.599	9.562
355	1.358	1.169		355	1.06	1.005		355	13.246	11.426		355	9.629	9.582
356	1.408	1.179		356	1.003	1.07		356	12.859	11.151		356	9.357	10.168
357	1.369	1.142		357	1.479	0.869		357	14.239	11.984		357	9.458	9.964
358	1.316	1.106		358	0.958	1.18		358	13.167	9.987		358	9.395	9.799
359	1.206	1.123		359	0.65	0.675		359	8.532	12.559		359	9.338	10.136
360	1.343	1.146		360	0.71	0.817		360	9.468	13.166		360	9.306	9.915
361	1.196	1.146		361	0.613	0.727		361	10.163	13.5		361	9.424	9.603
362	1.292	1.043		362	0.758	0.686		362	9.039	11.743		362	9.69	9.54
363	1.193	1.171		363	0.715	0.952		363	10.208	12.997		363	9.298	9.553
364	1.205	1.07		364	0.845	0.836		364	9.965	10.655		364	10.073	9.872
365	1.181	1.081		365	0.461	1.037		365	9.804	11.143		365	9.415	9.613
366	1.175	1.159		366	0.618	1.423		366	9.072	9.474		366	9.918	9.876
367	1.234	1.157		367	0.573	1.102		367	9.428	11.014		367	9.545	9.584
368	1.245	1.145		368	0.685	0.972		368	9.342	12.929		368	9.426	9.472
369	1.146	1.241		369	0.688	0.643		369	10.056	12.24		369	9.403	9.662
370	1.177	1.098		370	0.732	1.131		370	10.424	10.791		370	9.387	9.631
371	1.24	1.168		371	0.923	0.855		371	11.496	11.898		371	9.348	9.385
372	1.222	1.214		372	0.782	0.974		372	10.724	11.217		372	9.403	9.61
373	1.318	1.052		373	0.787	0.717		373	10.38	13.991		373	9.494	9.399
374	1.199	1.06		374	0.526	1.055		374	9.452	11.243		374	9.26	9.688
375	1.119	1.026		375	0.647	0.921		375	9.766	11.534		375	9.543	9.657
376	1.24	1.173		376	0.805	0.888		376	9.393	11.925		376	9.662	9.766
377	1.176	1.199		377	0.669	1.357		377	10.589	9.123		377	9.94	9.435
378	1.097	1.212		378	0.8	0.924		378	10.436	11.808		378	9.382	9.914
379	1.118	1.177		379	0.79	1.521		379	10.997	8.81		379	9.868	9.647
380	1.289	1.309		380	1.063	1.438		380	12.046	9.38		380	9.506	9.482
381	1.327	1.317		381	0.549	1.356		381	10.727	9.233		381	9.395	9.727
382	1.242	1.155		382	0.641	0.905		382	11.142	10.742		382	9.483	9.838
383	1.235	1.096		383	0.698	0.918		383	9.807	11.076		383	9.466	9.338
384	1.207	1.112		384	0.615	0.83		384	9.839	11.521		384	9.597	9.688
385	1.161	1.048		385	0.756	0.588		385	10.839	13.166		385	9.548	9.647
386	1.208	1.133		386	0.861	1.042		386	9.775	12.906		386	9.567	9.729
387	1.149	1.012		387	1.205	0.688		387	8.635	12.096		387	9.755	9.491
388	1.193	1.064		388	0.72	0.868		388	10.199	11.956		388	9.526	9.654
389	1.23	0.981		389	0.578	0.692		389	9.929	12.853		389	9.748	9.685
390	1.178	1.154		390	0.629	0.861		390	8.763	12.077		390	9.72	9.376
391	1.223	0.96		391	0.636	0.691		391	9.529	11.754		391	9.552	9.406
392	1.222	1.059		392	0.624	0.884		392	10.358	12.628		392	9.309	10.113
393	1.196	1.136		393	0.79	0.769		393	9.764	11.886		393	9.432	9.647
394	1.187	1.155		394	0.558	1.032		394	8.833	13.272		394	9.493	9.839
395	1.166	1.084		395	0.702	1.009		395	9.484	13.985		395	9.458	9.367
396	1.245	1.046		396	0.832	0.967		396	7.629	12.896		396	9.751	9.485
397	1.19	1.15		397	0.82	0.816		397	10.021	12.784		397	9.37	9.549
398	1.194	1.126		398	0.516	0.781		398	9.973	12.23		398	9.203	9.695
399	1.19	1.099		399	0.865	1.377		399	9.841	13.129		399	9.712	9.497
400	1.184	1.182		400	0.836	1.098		400	8.678	13.182		400	9.478	9.765
401	1.251	1.048		401	0.774	0.997		401	10.084	12.317		401	9.263	9.584
402	1.244	1.038		402	0.626	0.841		402	9.478	13.917		402	9.678	9.837
403	1.232	1.012		403	0.812	0.994		403	9.274	13.019		403	9.533	9.537
404	1.239	1.048		404	0.678	0.908		404	9.582	11.909		404	9.289	9.805
405	1.134	1.054		405	0.833	0.951		405	9.585	12.53		405	9.754	10.003
406	1.264	1.05		406	0.588	0.896		406	9.516	12.412		406	9.113	9.594
407	1.249	0.964		407	0.56	0.854		407	9.496	13.664		407	9.435	9.768
408	1.252	1.023		408	0.65	0.838		408	10.374	13.217		408	9.346	9.656
409	1.213	1.147		409	0.926	0.735		409	10.426	12.391		409	9.978	9.895
410	1.298	1.003		410	0.645	0.879		410	10.505	13.244		410	9.44	9.473
411	1.253	1.115		411	0.534	1.138		411	9.733	10.06		411	9.371	9.666
412	1.146	1.187		412	0.518	1.142		412	10.061	11.636		412	9.395	9.676
413	1.258	1.087		413	0.682	1.122		413	9.669	11.291		413	9.414	9.465
414	1.195	1.088		414	0.741	1.333		414	9.698	9.104		414	9.525	9.513
415	1.285	1.199		415	0.6	1.411		415	10.489	10.701		415	9.589	9.531
416	1.178	1.232		416	0.697	1.301		416	10.036	9.685		416	9.546	9.47
417	1.243	1.217		417	0.76	1.26		417	10.221	10.329		417	9.14	9.846
418	1.224	1.133		418	0.622	0.928		418	10.147	11.324		418	9.321	9.504
419	1.216	1.084		419	0.617	0.73		419	9.484	12.934		419	9.267	9.626
420	1.177	1.101		420	0.774	0.677		420	10.702	12.263		420	9.606	9.881
421	1.124	1.118		421	0.637	0.68		421	9.874	13.195		421	9.523	9.712
422	1.225	1.19		422	0.637	1.044		422	10.152	10.697		422	9.399	9.689
423	1.257	1.248		423	0.962	0.966		423	9.843	13.136		423	9.545	9.935
424	1.114	1.091		424	0.721	0.921		424	9.605	11.927		424	8.931	9.47
425	1.151	1.206		425	0.69	0.689		425	10.064	12.392		425	9.349	9.877
426	1.115	1.253		426	0.478	0.825		426	9.787	11.655		426	9.564	9.969
427	1.329	1.185		427	0.586	0.715		427	9.541	11.797		427	9.137	9.635
428	1.248	1.119		428	0.585	0.884		428	9.839	12.969		428	9.666	9.998
429	1.155	1.231		429	0.507	1.365		429	9.902	9.941		429	9.322	9.734
430	1.319	1.333		430	0.853	1.268		430	9.469	10.794		430	9.47	9.776
431	1.286	1.139		431	0.556	1.242		431	9.94	10.279		431	9.573	9.66
432	1.234	1.16		432	0.651	1.081		432	9.723	12.613		432	9.309	9.923
433	1.265	1.048		433	0.748	0.958		433	10.516	12.44		433	9.513	9.638
434	1.498	1.139		434	0.771	0.966		434	10.139	11.981		434	9.367	9.731
435	1.264	1.01		435	0.607	0.732		435	10.268	12.942		435	9.389	9.804
436	1.332	0.964		436	1.089	0.975		436	10.139	10.916		436	9.716	9.704
437	1.199	1.017		437	0.979	0.978		437	10.426	11.836		437	9.473	9.645
438	1.348	1.055		438	0.961	0.811		438	9.915	12.072		438	9.35	9.519
439	1.225	1.047		439	0.774	0.85		439	11.162	12.563		439	9.388	9.769
440	1.321	1.063		440	0.974	0.911		440	9.498	11.443		440	9.239	9.503
441	1.325	1.137		441	1.028	0.849		441	9.424	12.66		441	9.498	9.944
442	1.292	1.144		442	0.854	1.037		442	9.712	10.921		442	9.534	9.661
443	1.357	1.161		443	0.789	1.012		443	9.68	10.652		443	9.407	9.679
444	1.289	1.142		444	0.883	1.138		444	9.852	11.03		444	9.492	9.583
445	1.258	1.193		445	0.863	0.91		445	10.208	11.726		445	9.49	9.669
446	1.212	1.081		446	0.776	0.947		446	9.924	10.931		446	9.387	9.585
447	1.382	1.116		447	0.627	0.744		447	9.553	13.365		447	9.382	9.769
448	1.367	1.108		448	0.78	1.049		448	10.17	11.112		448	9.657	9.548
449	1.223	1.099		449	0.517	0.923		449	9.646	12.806		449	9.397	9.454
450	1.392	1.098		450	0.757	1.046		450	10.945	11.977		450	9.623	9.36
451	1.285	1.149		451	0.91	1.257		451	10.851	10		451	9.462	9.5
452	1.374	1.264		452	0.752	1.379		452	9.223	10.831		452	9.67	9.731
453	1.285	1.183		453	0.648	1.125		453	9.593	11.181		453	9.312	9.808
454	1.211	1.244		454	0.531	0.856		454	9.271	12.327		454	9.674	9.906
455	1.256	1.091		455	0.811	0.907		455	9.194	12.872		455	9.533	9.606
456	1.149	1.174		456	0.882	0.555		456	9.821	12.556		456	9.665	9.751
457	1.151	1.221		457	0.811	0.923		457	10.509	12.416		457	9.55	9.315
458	1.276	1.082		458	0.839	1.05		458	11.508	13.5		458	9.286	9.618
459	1.225	1.104		459	0.922	0.95		459	9.894	13.493		459	9.26	9.616
460	1.221	0.986		460	1.107	0.728		460	11.042	13.255		460	9.329	9.519
461	1.317	1.213		461	0.848	0.704		461	10.421	13.017		461	9.353	9.75
462	1.354	1.189		462	1.029	0.681		462	10.746	13.519		462	9.645	9.712
463	1.254	1.195		463	1.03	0.724		463	10.848	13.047		463	9.427	9.825
464	1.246	1.25		464	1.024	0.807		464	9.538	12.478		464	9.558	9.616
465	1.37	1.151		465	1.292	0.994		465	10.305	11.614		465	9.131	9.583
466	1.313	1.285		466	0.722	1.097		466	9.907	10.691		466	9.532	9.886
467	1.241	1.288		467	0.711	0.968		467	9.83	11.55		467	9.278	9.617
468	1.282	1.213		468	0.975	0.663		468	9.235	13.577		468	9.193	9.666
469	1.326	1.223		469	0.734	0.733		469	9.684	13.823		469	9.39	10.072
470	1.323	1.134		470	0.982	0.826		470	8.462	12.578		470	9.58	9.487
471	1.318	1.244		471	0.602	1.223		471	10.285	10.396		471	9.321	9.991
472	1.267	1.294		472	0.671	1.556		472	9.247	10.433		472	9.261	9.773
473	1.329	1.195		473	0.838	1.006		473	9.541	10.71		473	9.493	9.467
474	1.167	1.289		474	0.644	1.211		474	9.879	10.301		474	9.546	9.611
475	1.217	1.244		475	0.793	1.167		475	9.375	10.777		475	9.272	9.752
476	1.22	1.4		476	0.822	1.412		476	10.517	9.91		476	9.602	9.772
477	1.299	1.297		477	0.808	1.229		477	10.218	9.754		477	9.476	9.688
478	1.351	1.318		478	0.879	1.083		478	12.114	9.924		478	9.441	9.563
479	1.32	1.327		479	0.648	1.187		479	9.157	9.758		479	9.582	9.406
480	1.269	1.295		480	0.662	1.158		480	9.456	11.1		480	9.55	9.473
481	1.236	1.313		481	0.788	1.364		481	9.737	9.968		481	9.282	9.602
482	1.258	1.222		482	0.742	1.354		482	8.766	10.019		482	9.535	9.636
483	1.346	1.275		483	0.772	1.203		483	8.974	10.042		483	9.478	9.573
484	1.316	1.363		484	0.633	1.295		484	9.039	9.966		484	9.346	9.747
485	1.263	1.49		485	0.721	1.348		485	9.944	9.899		485	9.521	9.91
486	1.302	1.421		486	0.642	1.565		486	8.892	9.968		486	9.76	9.45
487	1.197	1.39		487	0.598	1.676		487	9.556	8.758		487	9.372	9.543
488	1.311	1.307		488	0.759	1.532		488	9.112	9.65		488	9.233	9.321
489	1.274	1.228		489	0.712	1.299		489	9.459	10.211		489	9.242	9.542
490	1.302	1.397		490	0.73	1.533		490	10.323	9.042		490	9.239	9.318
491	1.32	1.418		491	0.85	1.536		491	10.278	9.85		491	9.34	9.478
492	1.316	1.34		492	0.806	1.602		492	10.869	8.977		492	9.327	9.417
493	1.313	1.345		493	1.157	1.546		493	8.852	9.269		493	9.655	9.618
494	1.217	1.293		494	0.764	1.674		494	9.607	9.587		494	9.5	9.528
495	1.272	1.389		495	0.788	1.921		495	9.667	9.504		495	9.276	9.324
496	1.322	1.407		496	0.498	1.625		496	9.602	9.974		496	9.427	9.353
497	1.298	1.332		497	0.655	1.642		497	8.889	9.195		497	9.486	9.499
498	1.357	1.391		498	0.878	1.717		498	8.705	9.388		498	10.07	9.722
499	1.289	1.368		499	0.542	1.631		499	9.421	9.066		499	9.392	9.367
500	1.178	1.326		500	0.612	1.423		500	9.512	11.517		500	9.364	9.951
501	1.203	1.161		501	0.639	0.844		501	9.458	12.547		501	9.606	9.6
502	1.395	1.231		502	0.785	1.38		502	9.515	11.111		502	9.421	9.703
503	1.195	1.427		503	0.69	1.674		503	9.668	9.132		503	9.443	9.424
504	1.3	1.274		504	0.938	1.271		504	9.338	9.917		504	9.561	9.655
505	1.272	1.37		505	0.865	1.583		505	9.17	10.508		505	9.698	9.71
506	1.441	1.265		506	1.048	1.479		506	8.965	11.77		506	9.255	9.32
507	1.489	1.438		507	0.817	1.831		507	9.017	10.604		507	9.539	9.426
508	1.336	1.304		508	0.8	1.618		508	9.755	12.307		508	9.436	9.489
509	1.215	1.371		509	1.073	1.498		509	10.079	10.677		509	9.262	9.787
510	1.343	1.346		510	0.981	1.476		510	10.012	10.28		510	9.876	9.751
511	1.317	1.359		511	0.877	1.394		511	10.125	10.456		511	9.62	9.563
512	1.272	1.259		512	0.704	1.424		512	9.376	10.214		512	9.421	9.679
513	1.178	1.385		513	0.756	1.306		513	9.984	10.407		513	9.475	9.816
514	1.362	1.286		514	0.641	1.53		514	9.335	10.797		514	9.425	9.529
515	1.265	1.356		515	0.651	1.39		515	8.996	10.955		515	9.311	9.553
516	1.337	1.364		516	0.857	1.585		516	9.611	9.369		516	9.352	9.671
517	1.237	1.223		517	0.553	1.394		517	9.982	9.921		517	9.334	9.652
518	1.204	1.256		518	0.524	0.97		518	9.425	11.78		518	9.413	9.704
519	1.315	1.286		519	0.558	1.222		519	9.331	11.557		519	9.597	9.571
520	1.342	1.313		520	0.735	1.446		520	9.622	9.642		520	9.388	9.326
521	1.313	1.458		521	1.062	1.675		521	8.494	9.657		521	9.608	9.258
522	1.25	1.269		522	1.099	1.434		522	9.934	10.753		522	9.504	9.563
523	1.259	1.378		523	0.749	1.379		523	8.93	11.693		523	9.185	9.627
524	1.29	1.456		524	0.683	1.317		524	8.842	10.175		524	9.353	9.669
525	1.214	1.43		525	0.625	1.52		525	9.55	9.376		525	9.368	9.694
526	1.18	1.503		526	0.666	1.376		526	9.06	10.021		526	9.439	9.645
527	1.169	1.34		527	0.809	1.379		527	9.554	9.853		527	9.21	9.575
528	1.258	1.291		528	0.986	1.114		528	9.653	12.674		528	9.219	9.714
529	1.157	1.379		529	0.906	0.912		529	9.121	12.032		529	9.329	9.818
530	1.148	1.317		530	0.663	0.904		530	9.136	13.701		530	9.478	9.699
531	1.202	1.353		531	0.971	1.253		531	9.778	10.639		531	9.251	9.846
532	1.292	1.659		532	0.822	1.399		532	9.793	10.02		532	9.684	9.737
533	1.226	1.426		533	0.649	1.083		533	9.159	12.771		533	9.392	9.792
534	1.26	1.302		534	0.758	0.739		534	9.135	11.19		534	9.38	9.606
535	1.314	1.329		535	0.971	1.408		535	10.034	9.887		535	9.337	9.592
536	1.233	1.366		536	0.66	1.346		536	9.639	10.088		536	9.47	9.578
537	1.244	1.37		537	0.772	1.351		537	9.646	9.977		537	9.39	9.682
538	1.486	1.252		538	0.783	1.059		538	9.396	10.88		538	9.094	9.649
539	1.388	1.327		539	0.952	1.453		539	9.453	9.994		539	9.534	9.667
540	1.454	1.29		540	0.864	1.314		540	9.304	9.956		540	9.234	9.835
541	1.339	1.406		541	0.862	1.458		541	9.968	9.953		541	9.366	9.498
542	1.292	1.937		542	0.798	1.476		542	9.428	10.416		542	9.245	9.419
543	1.213	1.918		543	0.855	1.544		543	9.745	9.934		543	9.384	9.543
544	1.182	1.957		544	0.78	1.457		544	9.815	10.143		544	9.305	9.661
545	1.145	1.676		545	0.869	1.56		545	11.164	8.847		545	9.459	9.351
546	1.263	1.811		546	0.791	1.311		546	9.69	10.239		546	9.345	9.571
547	1.236	1.697		547	0.783	1.472		547	9.149	9.954		547	9.317	9.538
548	1.23	1.526		548	0.916	1.516		548	9.406	9.704		548	9.395	9.805
549	1.351	1.847		549	0.764	1.477		549	9.355	9.379		549	9.274	10.046
550	1.312	1.781		550	1.065	1.427		550	9.664	9.682		550	9.406	9.736
551	1.382	1.802		551	1.003	1.495		551	10.658	10.015		551	9.157	9.551
552	1.357	1.593		552	0.622	1.188		552	9.528	11.09		552	9.42	9.67
553	1.37	1.735		553	0.981	1.6		553	9.824	11.108		553	9.381	9.689
554	1.436	1.788		554	0.854	1.633		554	9.425	9.512		554	9.799	9.38
555	1.352	1.763		555	0.701	1.458		555	9.473	9.957		555	9.584	9.719
556	1.31	1.774		556	0.781	1.377		556	10.103	9.944		556	9.197	9.649
557	1.284	1.573		557	0.799	1.512		557	10.657	9.17		557	9.36	9.685
558	1.287	1.683		558	1.263	1.22		558	10.594	11.506		558	9.494	9.566
559	1.22	1.507		559	0.729	1.402		559	10.239	9.919		559	9.347	9.781
560	1.207	1.604		560	0.732	1.509		560	10.303	10.535		560	9.75	9.601
561	1.264	1.652		561	0.763	1.346		561	9.611	12.296		561	9.566	9.682
562	1.218	1.853		562	1.109	0.977		562	10.288	13.354		562	9.512	9.525
563	1.095	1.734		563	0.87	0.964		563	9.397	12.945		563	9.637	9.492
564	1.235	1.688		564	0.964	1.311		564	9.936	10.726		564	9.951	9.686
565	1.154	1.383		565	0.85	0.866		565	10.633	13.868		565	9.531	9.608
566	1.348	1.356		566	1.381	0.767		566	13.839	13.325		566	9.435	9.563
567	1.224	1.517		567	0.883	0.847		567	12.313	12.626		567	9.631	9.525
568	1.285	1.438		568	1.043	0.767		568	12.655	12.157		568	9.375	9.553
569	1.238	1.666		569	1.282	0.775		569	12.908	12.977		569	9.479	9.451
570	1.285	1.574		570	0.835	0.928		570	10.939	13.271		570	9.339	9.68
571	1.199	1.44		571	0.751	1.221		571	10.481	13.695		571	9.535	9.824
572	1.203	1.694		572	0.957	0.996		572	11.201	11.844		572	9.518	9.348
573	1.156	1.817		573	1.025	1.805		573	10.83	9.962		573	9.248	9.069
574	1.199	1.745		574	1.14	1.914		574	12.773	10.821		574	9.595	9.263
575	1.148	1.695		575	0.694	1.982		575	10.454	10.51		575	9.27	9.285
576	1.215	1.835		576	0.707	1.754		576	9.897	9.557		576	9.533	9.535
577	1.209	2.052		577	1.32	1.386		577	12.442	9.037		577	9.452	9.601
578	1.199	1.958		578	1.119	1.52		578	10.795	10.218		578	9.368	9.577
579	1.177	2.144		579	0.957	1.861		579	11.967	8.993		579	9.291	9.389
580	1.191	1.877		580	0.714	1.482		580	10.259	10.275		580	9.473	9.457
581	1.158	1.579		581	0.959	1.406		581	12.677	9.7		581	9.585	9.537
582	1.131	1.762		582	0.885	1.443		582	10.915	10.057		582	9.664	9.657
583	1.22	1.686		583	1.131	1.256		583	12.564	10.714		583	9.359	9.922
584	1.142	1.664		584	0.727	1.515		584	9.959	9.23		584	9.388	9.506
585	1.175	1.659		585	1.076	1.098		585	9.64	11.461		585	9.309	9.53
586	1.29	1.778		586	0.858	1.455		586	10.163	10.406		586	9.305	9.506
587	1.373	1.764		587	0.962	1.641		587	9.7	10.662		587	9.321	9.498
588	1.277	1.998		588	0.78	1.568		588	8.94	10.132		588	9.267	9.564
589	1.401	1.61		589	1.167	1.57		589	9.045	10.465		589	9.3	9.191
590	1.408	1.633		590	1.088	1.486		590	9.42	9.578		590	9.243	9.477
591	1.328	1.652		591	0.783	1.438		591	10.015	10.753		591	9.501	9.957
592	1.37	1.536		592	0.93	1.545		592	9.412	11.642		592	8.949	9.541
593	1.245	1.578		593	0.911	1.151		593	10.55	11.521		593	9.612	9.93
594	1.293	1.891		594	0.666	1.473		594	9.737	10.445		594	9.622	9.628
595	1.269	1.68		595	0.951	1.505		595	9.709	9.5		595	9.382	9.625
596	1.209	1.677		596	1.156	1.495		596	8.294	9.81		596	9.485	9.547
597	1.351	1.796		597	0.953	1.656		597	8.452	10.661		597	9.5	9.832
598	1.31	1.737		598	0.907	0.979		598	9.074	11.792		598	9.566	9.87
599	1.419	1.72		599	0.86	1.671		599	8.533	10.694		599	9.378	9.7
600	1.422	1.672		600	0.99	1.226		600	8.771	10.138		600	9.593	9.817
601	1.467	1.746		601	0.893	1.287		601	9.75	9.476		601	9.534	10.011
602	1.523	1.697		602	1.054	1.511		602	8.421	9.783		602	9.37	10.019
603	1.268	1.689		603	0.902	1.353		603	9.579	10.985		603	9.605	9.608
604	1.324	1.509		604	0.806	1.463		604	9.271	9.805		604	9.456	9.574
605	1.32	1.697		605	0.947	1.374		605	9.161	10.437		605	9.402	9.837
606	1.277	1.564		606	0.874	0.863		606	9.717	11.722		606	9.563	9.776
607	1.267	1.506		607	0.905	1.197		607	8.299	11.083		607	9.289	9.817
608	1.241	1.572		608	0.904	1.376		608	8.892	10.683		608	9.373	9.655
609	1.211	1.659		609	0.737	1.6		609	9.328	10.647		609	9.326	9.565
610	1.4	1.604		610	1.071	2.002		610	8.635	9.439		610	9.799	9.463
611	1.302	1.514		611	0.875	1.567		611	9.441	10.601		611	9.182	9.226
612	1.379	1.654		612	0.675	1.875		612	9.513	8.522		612	9.244	9.509
613	1.347	1.821		613	0.617	1.618		613	10.204	10.422		613	9.529	9.812
614	1.359	1.686		614	0.663	1.843		614	10.714	8.018		614	9.324	9.737
615	1.234	1.592		615	0.873	1.247		615	10.831	10.758		615	9.668	9.597
616	1.33	1.694		616	1.097	1.763		616	11.711	9.627		616	9.825	9.375
617	1.372	1.585		617	1.543	1.586		617	13.668	9.114		617	9.581	9.675
618	1.215	1.494		618	1.018	1.692		618	12.299	8.541		618	9.307	9.904
619	1.25	1.53		619	1.065	1.442		619	10.63	10.979		619	9.882	9.559
620	1.268	1.429		620	0.99	1.614		620	11.996	8.265		620	9.263	9.916
621	1.236	1.544		621	1.236	1.332		621	12.952	9.458		621	9.354	9.587
622	1.36	1.394		622	0.754	0.96		622	10.866	12.03		622	9.4	9.67
623	1.333	1.382		623	0.653	1.124		623	9.047	11.187		623	9.512	9.719
624	1.278	1.453		624	0.815	1.738		624	9.766	8.859		624	9.35	9.737
625	1.26	1.388		625	0.747	1.268		625	9.281	10.552		625	9.404	9.657
626	1.414	1.49		626	1.089	1.458		626	9.315	9.507		626	9.489	10.042
627	1.48	1.672		627	1.282	1.17		627	13.267	10.967		627	9.547	9.697
628	1.345	1.435		628	1.164	1.329		628	12.67	10.352		628	9.674	9.754
629	1.268	1.395		629	1.146	1.196		629	11.834	10.661		629	9.383	9.644
630	1.463	1.409		630	1.289	1.327		630	12.755	9.936		630	9.444	9.826
631	1.433	1.481		631	0.796	1.077		631	11.199	11.274		631	9.46	9.576
632	1.402	1.414		632	1.075	1.605		632	11.898	9.564		632	9.471	9.688
633	1.299	1.406		633	0.959	1.395		633	12.297	10.565		633	9.398	9.818
634	1.223	1.432		634	1.171	1.322		634	12.226	11.02		634	9.45	9.9
635	1.267	1.417		635	1.245	1.238		635	12.326	10.852		635	9.436	9.928
636	1.241	1.432		636	0.937	1.103		636	11.821	11.065		636	9.405	9.884
637	1.383	1.509		637	0.868	1.487		637	11.879	9.523		637	9.476	10.017
638	1.434	1.425		638	1.196	1.082		638	12.933	10.716		638	9.562	9.766
639	1.191	1.48		639	1.05	1.459		639	12.735	10.684		639	9.229	9.76
640	1.288	1.37		640	1.123	1.497		640	12.287	8.651		640	9.512	9.82
641	1.194	1.377		641	0.951	1.823		641	11.755	8.204		641	9.306	9.708
642	1.301	1.388		642	1.092	1.002		642	12.388	11.208		642	9.441	9.993
643	1.306	1.369		643	1.266	1.542		643	9.372	9.492		643	9.39	9.749
644	1.264	1.464		644	1.142	1.275		644	11.937	10.307		644	9.513	10.233
645	1.274	1.377		645	1.255	1.502		645	12.419	9.252		645	9.878	9.775
646	1.411	1.552		646	1.234	1.327		646	11.615	10.664		646	9.595	9.811
647	1.216	1.452		647	0.998	1.112		647	9.923	10.612		647	9.225	9.713
648	1.222	1.355		648	1.241	0.913		648	12.499	12.182		648	9.566	10.254
649	1.147	1.429		649	0.935	1.326		649	11.849	11.123		649	9.458	9.898
650	1.303	1.391		650	1.238	1.167		650	12.183	11.314		650	9.403	9.782
651	1.146	1.416		651	1.404	1.239		651	12.915	11.063		651	9.569	10.023
652	1.259	1.441		652	1.478	1.365		652	12.907	10.325		652	9.29	9.335
653	1.208	1.327		653	1.5	1.129		653	13.129	11.056		653	9.61	9.884
654	1.266	1.413		654	1.196	1.415		654	12.179	10.65		654	9.531	9.891
655	1.229	1.322		655	1.29	1.288		655	13.474	10.782		655	9.629	9.728
656	1.291	1.56		656	1.098	1.579		656	13.106	9.247		656	9.486	9.474
657	1.229	1.523		657	1.146	1.384		657	12.915	12.511		657	9.689	9.315
658	1.241	1.497		658	1.228	1.845		658	13.27	8.702		658	9.445	9.131
659	1.174	1.61		659	1.138	1.711		659	12.956	10.038		659	9.5	9.399
660	1.268	1.492		660	0.966	1.756		660	12.786	9.155		660	9.629	9.559
661	1.257	1.446		661	1.009	1.74		661	12.267	9.623		661	9.476	9.369
662	1.149	1.543		662	1.286	1.832		662	13.252	11.544		662	9.373	9.062
663	1.286	1.561		663	1.11	1.831		663	13.239	9.848		663	9.451	9.504
664	1.246	1.544		664	1.315	1.554		664	13.835	9.102		664	9.383	9.37
665	1.235	1.646		665	1.319	1.485		665	12.367	10.855		665	9.73	9.125
666	1.144	1.461		666	0.817	1.448		666	11.804	10.248		666	9.415	9.416
667	1.194	1.449		667	0.671	1.61		667	9.417	9.175		667	9.425	9.573
668	1.21	1.394		668	0.677	1.615		668	9.72	9.441		668	9.758	9.18
669	1.263	1.553		669	0.703	1.522		669	8.674	11.293		669	9.555	9.396
670	1.265	1.54		670	0.761	1.463		670	9.829	9.573		670	9.118	9.472
671	1.213	1.498		671	0.743	1.942		671	9.407	8.83		671	9.355	9.218
672	1.192	1.658		672	0.776	1.82		672	9.408	7.763		672	9.671	9.298
673	1.148	1.625		673	0.712	1.75		673	8.821	8.867		673	9.462	8.99
674	1.265	1.734		674	1.11	1.873		674	11.235	9.298		674	9.568	9.249
675	1.184	1.446		675	0.942	1.482		675	11.475	9.659		675	9.438	9.571
676	1.34	1.52		676	1.095	1.822		676	11.754	8.967		676	9.756	9.102
677	1.261	1.337		677	0.907	1.53		677	9.908	9.729		677	9.585	9.343
678	1.228	1.322		678	1.094	1.382		678	8.388	9.658		678	9.623	9.311
679	1.417	1.443		679	1.177	1.558		679	10.474	9.616		679	9.44	9.637
680	1.272	1.359		680	0.91	1.534		680	11.207	9.536		680	9.694	9.315
681	1.245	1.301		681	0.736	1.379		681	8.682	9.6		681	9.646	9.551
682	1.243	1.352		682	1.211	1.341		682	12.525	11.263		682	9.528	9.724
683	1.201	1.429		683	0.616	1.458		683	9.897	11.152		683	9.576	9.304
684	1.175	1.462		684	0.846	1.552		684	9.935	9.37		684	9.442	9.866
685	1.232	1.5		685	0.95	1.481		685	10.366	9.505		685	9.445	9.634
686	1.275	1.384		686	0.792	1.262		686	8.646	10.443		686	9.401	9.411
687	1.298	1.544		687	0.743	1.63		687	9.381	10.308		687	9.447	9.453
688	1.216	1.689		688	0.979	1.495		688	8.769	10.806		688	9.451	9.435
689	1.251	1.526		689	0.993	1.439		689	10.452	10.058		689	9.44	9.426
690	1.423	1.611		690	1.027	1.345		690	9.587	10.111		690	9.691	9.543
691	1.354	1.751		691	0.88	1.519		691	9.879	11.593		691	9.398	9.356
692	1.237	1.577		692	1.003	1.198		692	10.428	12.13		692	9.412	9.68
693	1.327	1.452		693	1.494	0.911		693	13.412	11.662		693	9.497	9.386
694	1.428	1.559		694	1.372	1.059		694	11.723	14.155		694	9.937	9.653
695	1.259	1.492		695	1.043	1.006		695	12.305	12.349		695	9.402	9.648
696	1.15	1.533		696	1.036	0.811		696	11.215	13.065		696	9.397	9.43
697	1.243	1.601		697	1.195	0.973		697	11.557	13.554		697	9.66	9.722
698	1.219	1.469		698	0.832	1.085		698	10.546	12.758		698	9.374	9.546
699	1.305	1.613		699	0.928	1.153		699	10.017	13.762		699	9.577	9.499
700	1.469	1.59		700	0.871	1.171		700	10.338	10.782		700	9.647	9.452
701	1.339	1.389		701	0.616	0.823		701	9.928	11.474		701	9.641	9.441
702	1.436	1.472		702	1.289	0.934		702	9.137	13.853		702	9.359	9.759
703	1.526	1.5		703	1.25	1.322		703	9.862	11		703	9.772	9.757
704	1.428	1.639		704	1.3	1.556		704	9.32	9.06		704	9.395	9.567
705	1.563	1.517		705	1.386	0.891		705	9.241	12.588		705	9.8	9.759
706	1.732	1.493		706	1.255	0.971		706	9.267	14		706	9.414	9.504
707	1.636	1.637		707	0.908	1.207		707	9.968	13.84		707	9.599	9.282
708	1.673	1.632		708	1.251	1.058		708	8.552	10.802		708	9.777	10.032
709	1.496	1.614		709	1.521	1.564		709	9.224	10.569		709	9.612	9.524
710	1.467	1.577		710	1	1.522		710	10.028	9.653		710	9.393	9.505
711	1.49	1.508		711	1.303	1.237		711	7.251	13.285		711	9.534	9.21
712	1.483	1.857		712	0.759	1.487		712	8.92	12.249		712	9.525	9.58
713	1.563	1.535		713	0.845	1.037		713	8.059	13.725		713	9.401	9.652
714	1.507	1.74		714	0.648	1.396		714	9.67	9.248		714	9.52	9.636
715	1.649	1.692		715	0.861	1.469		715	9.329	10.232		715	9.348	9.186
716	1.612	1.383		716	0.776	1.177		716	10.442	12.338		716	9.343	9.83
717	1.583	1.472		717	0.78	1.748		717	9.095	9.75		717	9.518	9.632
718	1.568	1.437		718	0.88	1.273		718	10.658	10.595		718	9.412	9.268
719	1.746	1.453		719	1.115	1.391		719	10.834	10.328		719	9.517	9.268
720	1.73	1.389		720	0.802	0.736		720	8.973	12.665		720	9.297	9.851
721	1.7	1.326		721	0.682	0.901		721	9.258	12.238		721	9.359	9.612
722	1.746	1.318		722	0.901	1.382		722	10.29	9.76		722	9.598	9.55
723	1.626	1.411		723	1.064	1.165		723	11.742	10.214		723	9.321	9.557
724	1.714	1.404		724	0.921	1.381		724	10.852	10.422		724	9.626	9.547
725	1.632	1.384		725	0.952	0.846		725	10.487	12.812		725	9.695	9.688
726	1.704	1.462		726	0.97	0.971		726	9.515	11.765		726	9.569	9.489
727	1.708	1.535		727	0.966	0.945		727	9.344	11.87		727	9.56	9.367
728	1.647	1.514		728	0.959	1.128		728	8.528	10.592		728	9.352	9.414
729	1.563	1.436		729	0.754	0.851		729	9.686	12.479		729	9.678	9.494
730	1.767	1.44		730	1.025	1.288		730	10.669	9.421		730	9.456	9.646
731	1.655	1.417		731	0.841	0.931		731	10.027	13.141		731	9.406	9.352
732	1.604	1.359		732	0.703	0.784		732	10.054	11.864		732	9.543	9.436
733	1.715	1.639		733	0.729	1.019		733	10.693	9.243		733	9.571	9.507
734	1.726	1.699		734	0.663	1.267		734	9.154	9.597		734	9.696	9.507
735	1.646	1.427		735	0.818	1.483		735	10.16	8.856		735	9.745	9.511
736	1.525	1.585		736	0.819	1.346		736	9.849	9.473		736	9.4	9.532
737	1.621	1.287		737	0.76	1.316		737	9.003	9.877		737	9.201	9.401
738	1.691	1.596		738	0.684	1.303		738	9.573	9.119		738	9.467	9.686
739	1.57	1.399		739	1.004	1.05		739	8.768	10.665		739	9.473	9.52
740	1.535	1.503		740	0.802	1.082		740	8.82	9.361		740	9.867	9.845
741	1.604	1.377		741	0.75	1.285		741	9.903	10.638		741	9.686	9.409
742	1.568	1.599		742	0.649	1.778		742	9.017	7.862		742	9.374	9.919
743	1.647	1.592		743	0.737	1.311		743	10.109	9.62		743	9.561	9.648
744	1.706	1.649		744	0.806	1.631		744	10.146	7.34		744	9.627	9.937
745	1.696	1.38		745	0.834	1.05		745	10.07	10.722		745	9.892	9.945
746	1.774	1.323		746	0.773	1.348		746	8.491	9.502		746	9.44	9.81
747	1.706	1.416		747	0.995	1.182		747	9.412	10.518		747	9.312	9.652
748	1.806	1.381		748	0.866	1.291		748	9.112	9.411		748	9.294	9.909
749	1.769	1.361		749	0.856	1.2		749	8.941	10.654		749	9.272	9.544
750	1.765	1.511		750	0.766	0.983		750	9.255	11.742		750	9.203	9.733
751	1.641	1.411		751	0.591	1.668		751	9.616	8.594		751	9.568	10.159
752	1.719	1.346		752	0.641	1.326		752	10.147	10.548		752	9.567	9.384
753	1.715	1.451		753	0.695	1.262		753	9.831	10.512		753	9.153	9.327
754	1.748	1.426		754	0.723	1.65		754	9.541	10.106		754	9.435	9.269
755	1.631	1.314		755	1.335	1.263		755	12.949	10.531		755	9.537	9.322
756	1.555	1.273		756	0.97	0.866		756	9.555	11.563		756	9.18	9.803
757	1.534	1.304		757	0.844	0.963		757	9.831	11.317		757	9.433	9.693
758	1.541	1.408		758	0.717	1.358		758	9.811	10.239		758	9.453	9.719
759	1.667	1.439		759	0.524	1.535		759	10.359	8.293		759	9.379	9.675
760	1.649	1.374		760	0.59	1.599		760	9.728	8.776		760	9.693	9.623
761	1.727	1.401		761	0.725	1.607		761	9.269	9.203		761	9.412	9.481
762	1.663	1.35		762	0.642	1.699		762	9.403	9.517		762	9.628	9.396
763	1.629	1.271		763	0.712	1.509		763	9.644	13.026		763	9.298	9.388
764	1.619	1.354		764	0.56	1.641		764	9.554	10.082		764	9.279	9.982
765	1.609	1.391		765	0.898	1.793		765	9.045	9.788		765	9.502	9.793
766	1.558	1.494		766	0.705	2.134		766	10.164	7.612		766	9.219	9.375
767	1.503	1.347		767	0.813	2.104		767	9.174	9.403		767	9.503	9.268
768	1.647	1.423		768	0.857	1.835		768	9.462	10.791		768	9.424	9.491
769	1.527	1.381		769	0.799	1.859		769	9.468	8.909		769	9.332	9.397
770	1.507	1.491		770	0.977	1.959		770	9.896	9.473		770	9.384	9.177
771	1.627	1.308		771	0.81	1.74		771	8.506	9.166		771	9.39	9.331
772	1.505	1.48		772	0.894	1.728		772	9.491	9.598		772	9.415	9.258
773	1.567	1.318		773	0.897	1.323		773	8.745	10.061		773	9.36	9.41
774	1.663	1.317		774	0.872	1.085		774	9.054	12.726		774	9.477	9.485
775	1.6	1.325		775	0.622	1.539		775	9.484	8.932		775	9.499	9.513
776	1.722	1.36		776	0.935	1.649		776	9.191	9.119		776	9.297	9.447
777	1.635	1.364		777	1.017	1.58		777	9.587	10.242		777	9.21	9.738
778	1.592	1.238		778	0.899	1.187		778	7.992	11.277		778	9.494	9.666
779	1.665	1.33		779	1.145	1.575		779	9.119	9.914		779	9.344	9.594
780	1.69	1.259		780	1.38	1		780	9.489	13.625		780	9.315	9.445
781	1.681	1.437		781	0.984	1.232		781	8.403	13.575		781	9.37	9.557
782	1.606	1.302		782	1.021	0.88		782	8.84	12.304		782	9.318	9.726
783	1.607	1.314		783	1.036	0.832		783	8.845	12.677		783	9.787	9.852
784	1.641	1.345		784	1.041	0.807		784	9.753	13.744		784	9.284	9.736
785	1.639	1.34		785	1.123	1.042		785	9.599	13.893		785	9.335	9.469
786	1.642	1.413		786	0.765	0.703		786	8.313	13.878		786	9.419	9.809
787	1.72	1.226		787	0.552	0.849		787	8.428	13.285		787	9.282	9.765
788	1.697	1.286		788	0.819	0.836		788	9.792	13.184		788	9.472	9.661
789	1.655	1.208		789	0.87	0.666		789	10.526	12.432		789	9.423	9.686
790	1.632	1.319		790	0.602	1.04		790	9.689	12.987		790	9.759	9.582
791	1.686	1.371		791	0.73	0.678		791	10.267	13.093		791	9.324	9.474
792	1.686	1.327		792	0.625	0.967		792	9.908	12.7		792	9.286	9.528
793	1.651	1.385		793	0.511	0.772		793	10.437	13.716		793	9.413	9.231
794	1.665	1.335		794	0.907	0.875		794	10.884	11.626		794	9.687	9.707
795	1.652	1.458		795	0.741	0.931		795	8.85	12.997		795	9.291	9.545
796	1.643	1.366		796	0.545	1.128		796	9.662	13.438		796	9.232	9.608
797	1.623	1.322		797	0.57	0.927		797	9.492	13.484		797	9.615	9.53
798	1.648	1.316		798	0.767	0.89		798	9.059	13.162		798	9.61	9.47
799	1.651	1.362		799	0.854	0.824		799	10.175	12.347		799	9.592	9.499
800	1.658	1.285		800	0.679	0.913		800	9.596	13.438		800	9.623	9.624
801	1.683	1.303		801	0.638	0.915		801	9.174	12.308		801	9.635	9.6
802	1.842	1.418		802	0.819	1.031		802	10.224	13.429		802	9.507	9.422
803	1.703	1.426		803	0.687	1.14		803	9.187	12.978		803	9.59	9.587
804	1.634	1.312		804	0.732	0.787		804	9.347	13.384		804	9.296	9.575
805	1.584	1.488		805	0.707	1.388		805	9.425	9.935		805	9.468	9.821
806	1.703	1.389		806	0.655	1.591		806	10.421	10.065		806	9.544	9.783
807	1.686	1.394		807	0.621	1.447		807	9.281	9.289		807	9.365	9.539
808	1.635	1.302		808	0.761	0.969		808	9.609	13.881		808	9.403	9.942
809	1.658	1.157		809	0.81	0.706		809	10.274	13.274		809	9.506	9.551
810	1.688	1.303		810	0.698	1.157		810	9.476	14.822		810	9.51	9.674
811	1.616	1.232		811	0.872	0.886		811	9.92	14.255		811	9.651	9.769
812	1.537	1.271		812	0.68	0.89		812	8.932	13.525		812	9.354	9.746
813	1.587	1.225		813	0.845	0.889		813	11.205	13.855		813	9.484	9.578
814	1.608	1.193		814	0.726	0.969		814	10.221	11.958		814	9.65	9.395
815	1.63	1.271		815	0.738	1.29		815	8.024	9.843		815	9.432	9.584
816	1.592	1.242		816	0.952	1.114		816	11.175	10.523		816	9.579	9.712
817	1.537	1.324		817	1.107	0.96		817	9.74	13.606		817	9.983	9.522
818	1.554	1.242		818	1.056	0.853		818	10.611	13.361		818	9.499	9.871
819	1.477	1.205		819	0.79	0.906		819	9.362	12.471		819	9.385	9.535
820	1.525	1.31		820	0.986	0.953		820	9.294	13.853		820	9.07	9.558
821	1.541	1.348		821	0.773	0.902		821	9.787	12.226		821	9.548	9.359
822	1.61	1.344		822	0.749	1.178		822	9.748	13.692		822	9.363	9.44
823	1.547	1.289		823	1.149	0.919		823	8.703	14.212		823	9.43	9.44
824	1.593	1.204		824	1.283	0.819		824	9.72	13.528		824	9.653	9.692
825	1.494	1.26		825	1.199	0.897		825	9.566	12.705		825	9.548	9.456
826	1.547	1.295		826	1.065	1.087		826	10.891	13.062		826	9.577	9.466
827	1.426	1.254		827	1.061	1.002		827	10.847	12.21		827	9.813	9.46
828	1.494	1.292		828	0.934	1.132		828	9.755	13.909		828	9.427	9.498
829	1.607	1.303		829	1.055	0.97		829	9.911	13.204		829	9.322	9.461
830	1.464	1.475		830	1.017	1.001		830	10.265	13.939		830	9.55	9.59
831	1.526	1.567		831	1.009	0.898		831	9.873	11.985		831	9.48	9.788
832	1.588	1.552		832	1.015	1.003		832	9.337	12.769		832	9.584	9.671
833	1.525	1.395		833	1.058	0.818		833	8.906	12.613		833	9.495	9.8
834	1.566	1.399		834	0.839	0.974		834	9.927	13.307		834	9.45	9.461
835	1.528	1.344		835	0.905	1.013		835	9.173	13.433		835	9.575	9.776
836	1.534	1.383		836	0.778	0.979		836	9.492	13.021		836	9.485	9.664
837	1.63	1.402		837	0.843	0.841		837	10.092	12.044		837	9.371	9.663
838	1.535	1.417		838	0.93	0.887		838	7.635	11.97		838	9.388	9.529
839	1.509	1.396		839	1.038	0.975		839	8.647	12.649		839	9.444	9.436
840	1.522	1.395		840	1.374	1.244		840	13.168	10.503		840	9.536	9.431
841	1.579	1.432		841	0.947	1.386		841	10.928	10.326		841	9.704	9.513
842	1.465	1.412		842	1.029	1.698		842	11.576	9.364		842	9.444	9.37
843	1.448	1.302		843	0.904	1.102		843	11.719	10.849		843	9.316	9.425
844	1.435	1.412		844	0.995	1.501		844	11.941	9.934		844	9.527	9.479
845	1.574	1.274		845	1.017	1.262		845	11.861	10.485		845	9.454	9.537
846	1.59	1.349		846	0.925	1.204		846	11.439	9.73		846	9.478	9.503
847	1.656	1.442		847	1.257	1.044		847	13.391	13.37		847	9.332	9.339
848	1.612	1.471		848	1.213	0.943		848	13.104	10.999		848	9.227	9.512
849	1.538	1.338		849	0.751	0.583		849	11.264	13.416		849	9.43	9.552
850	1.619	1.392		850	1.244	0.914		850	13.246	13.48		850	9.364	9.584
851	1.534	1.381		851	0.741	1.061		851	10.688	11.175		851	9.705	9.607
852	1.467	1.446		852	0.818	1.018		852	11.264	10.859		852	9.304	9.541
853	1.483	1.608		853	0.498	1.374		853	10.241	10.577		853	9.574	9.207
854	1.619	1.437		854	0.953	1.021		854	11.575	10.91		854	9.569	9.321
855	1.663	1.407		855	0.973	1.174		855	10.596	11.29		855	9.623	9.17
856	1.708	1.349		856	0.582	0.89		856	9.471	13.406		856	9.347	9.629
857	1.617	1.523		857	0.957	1.018		857	11.574	12.331		857	9.5	9.436
858	1.605	1.339		858	0.753	1.359		858	9.21	10.119		858	9.49	9.614
859	1.651	1.624		859	0.94	1.165		859	11.028	10.357		859	9.646	9.543
860	1.614	1.571		860	1.285	1.03		860	12.631	10.551		860	9.234	9.482
861	1.604	1.583		861	1.169	0.912		861	12.874	11.775		861	9.575	9.407
862	1.598	1.572		862	1.021	1.021		862	12.792	11.897		862	9.553	9.376
863	1.556	1.636		863	1.143	0.922		863	11.99	11.049		863	9.152	9.681
864	1.574	1.785		864	0.853	0.976		864	10.046	11.999		864	9.568	9.419
865	1.484	1.804		865	0.613	1.097		865	9.574	10.951		865	9.474	9.462
866	1.554	1.684		866	0.826	0.601		866	10.115	13.137		866	9.516	9.511
867	1.504	1.741		867	0.909	1.102		867	9.987	13.445		867	9.618	9.617
868	1.576	1.909		868	1.326	0.693		868	12.805	13.209		868	9.461	9.659
869	1.577	1.796		869	1.004	1.154		869	11.754	10.332		869	9.418	9.524
870	1.581	1.671		870	1.113	0.703		870	13.15	12.124		870	9.35	9.65
871	1.638	1.897		871	1.32	1.028		871	14.111	10.072		871	9.56	9.874
872	1.57	1.772		872	1.217	0.952		872	13.392	10.545		872	9.545	9.524
873	1.479	1.752		873	0.787	1.35		873	9.433	10.596		873	9.501	9.602
874	1.569	1.846		874	0.859	0.89		874	10.481	12.067		874	9.4	9.394
875	1.537	1.925		875	0.735	1.319		875	10.971	11.353		875	9.485	9.799
876	1.539	1.856		876	0.855	0.964		876	10.402	10.96		876	9.6	9.828
877	1.569	1.798		877	0.759	1.129		877	9.735	10.127		877	9.669	9.725
878	1.578	2.247		878	0.645	1.098		878	10.747	11.49		878	9.237	9.355
879	1.558	1.996		879	0.723	1.164		879	10.277	11.737		879	9.291	9.611
880	1.581	1.827		880	0.829	1.565		880	10.333	9.752		880	9.559	9.132
881	1.648	1.97		881	1.069	1.257		881	12.289	11.16		881	9.679	9.525
882	1.527	1.879		882	0.659	1.372		882	9.91	9.9		882	9.308	9.85
883	1.544	1.925		883	0.893	1.028		883	11.008	13.373		883	9.871	9.662
884	1.517	1.995		884	0.625	1.221		884	10.141	11.5		884	9.424	9.871
885	1.566	2.104		885	0.731	0.933		885	10.091	12.373		885	9.717	9.743
886	1.585	1.959		886	0.62	1.036		886	10.453	12.415		886	9.485	9.47
887	1.602	1.992		887	0.987	0.866		887	11.887	12.164		887	9.472	9.753
888	1.556	1.847		888	0.968	0.888		888	12.78	11.783		888	9.379	9.437
889	1.538	1.889		889	1.086	1.069		889	12.7	11.701		889	9.514	9.7
890	1.603	1.997		890	1.125	1.134		890	12.06	11.271		890	9.367	9.682
891	1.537	1.83		891	0.797	1.283		891	11.113	10.149		891	9.463	9.496
892	1.66	1.855		892	0.974	1.057		892	11.673	11.19		892	9.421	9.771
893	1.583	2.002		893	0.66	1.691		893	10.932	10.007		893	9.319	9.526
894	1.565	1.756		894	0.909	1.61		894	10.481	10.362		894	9.658	9.277
895	1.545	1.791		895	0.731	0.866		895	10.461	11.977		895	9.607	9.444
896	1.523	1.752		896	0.727	1.368		896	10.555	11.571		896	9.555	9.139
897	1.602	1.852		897	1.002	1.044		897	10.961	11.754		897	9.472	9.843
898	1.605	1.752		898	0.964	1.21		898	12.173	11.435		898	9.353	9.539
899	1.565	1.669		899	0.823	1.062		899	9.191	11.698		899	9.751	9.601
900	1.674	1.726		900	0.712	1.172		900	9.644	13.249		900	9.621	9.401
901	1.563	1.631		901	1.057	0.873		901	12.031	13.439		901	9.635	9.412
902	1.615	1.57		902	0.771	0.744		902	10.556	13.015		902	9.498	9.263
903	1.634	1.861		903	1.161	0.879		903	13.439	13.417		903	9.588	9.58
904	1.598	1.718		904	0.967	1.364		904	10.005	11.691		904	9.853	9.451
905	1.611	1.686		905	0.782	1.361		905	10.49	9.929		905	9.562	9.647
906	1.499	1.756		906	0.892	1.533		906	10.708	9.767		906	9.588	9.587
907	1.57	1.752		907	0.981	1.487		907	9.329	11.028		907	9.447	9.151
908	1.617	2.022		908	0.969	1.427		908	12.127	11.803		908	9.539	9.641
909	1.545	2.039		909	1.238	1.147		909	12.98	11.3		909	9.419	9.51
910	1.54	2.07		910	1.263	1.507		910	12.971	11.709		910	9.382	9.666
911	1.634	1.94		911	1.062	1.497		911	12.798	11.021		911	9.612	9.769
912	1.618	1.912		912	1.166	1.287		912	13.118	11.656		912	9.177	9.719
913	1.576	2.196		913	1.205	1.196		913	13.4	11.69		913	9.323	9.743
914	1.626	2.158		914	1.371	1.281		914	12.996	11.545		914	9.336	9.407
915	1.564	2.058		915	1.314	1.51		915	13.495	9.608		915	9.671	9.643
916	1.533	1.9		916	1.413	1.371		916	13.35	11		916	9.383	9.528
917	1.636	1.871		917	1.077	1.255		917	12.025	11.815		917	9.656	9.624
918	1.68	2.064		918	1.351	1.242		918	13.479	11.832		918	9.309	9.593
919	1.596	2.098		919	1.363	1.406		919	13.263	10.355		919	9.669	9.584
920	1.711	1.837		920	0.913	1.141		920	11.584	12.282		920	9.4	9.577
921	1.583	1.976		921	1.405	1.27		921	12.633	13.322		921	9.643	9.554
922	1.538	1.808		922	1.158	1.113		922	11.335	11.207		922	9.441	9.737
923	1.523	1.97		923	1.313	1.13		923	12.922	10.543		923	9.352	9.662
924	1.561	2.017		924	1.437	1.068		924	13.817	12.303		924	9.606	9.518
925	1.529	2.44		925	1.598	1.674		925	13.392	9.577		925	9.474	9.151
926	1.586	1.986		926	1.381	1.672		926	13.416	8.766		926	9.383	9.587
927	1.677	1.689		927	1.459	1.761		927	12.591	10.029		927	9.694	9.384
928	1.643	1.889		928	1.506	1.245		928	13.768	10.694		928	9.757	9.625
929	1.592	2.022		929	1.26	1.088		929	13.634	11.438		929	9.498	9.759
930	1.675	1.866		930	1.085	1.036		930	11.015	12.284		930	9.379	9.828
931	1.602	1.907		931	1.08	1.141		931	11.876	11.368		931	9.283	9.563
932	1.609	1.8		932	0.83	1.257		932	10.866	11.125		932	9.413	9.441
933	1.529	2.073		933	1.108	1.339		933	12.498	11.196		933	9.516	9.337
934	1.609	1.842		934	1.366	1.352		934	12.644	11.314		934	9.532	9.437
935	1.605	1.793		935	1.2	1.382		935	12.869	11.222		935	9.536	9.728
936	1.729	1.757		936	1.062	1.366		936	12.235	10.993		936	9.43	9.352
937	1.717	1.845		937	1.042	1.307		937	12.226	9.443		937	9.38	9.92
938	1.679	1.866		938	1.381	1.363		938	13.385	12.283		938	9.469	9.399
939	1.628	1.761		939	1.337	1.444		939	13.339	10.041		939	9.606	9.903
940	1.662	1.782		940	1.36	1.393		940	13.078	10.781		940	9.314	9.723
941	1.645	1.739		941	1.392	1.08		941	13.085	11.176		941	9.846	9.828
942	1.666	1.7		942	1.325	0.996		942	13.817	11.384		942	9.298	9.815
943	1.57	1.932		943	1.269	1.104		943	13.193	11.869		943	9.347	9.701
944	1.65	1.875		944	1.559	1.091		944	13.345	11.48		944	9.28	9.776
945	1.557	1.922		945	1.009	1.358		945	11.641	10.369		945	9.453	9.548
946	1.551	1.932		946	1.002	0.924		946	11.586	12.441		946	9.427	9.765
947	1.647	1.849		947	1.322	1.447		947	13.489	10.248		947	9.532	9.361
948	1.698	1.793		948	1.359	1.409		948	12.832	9.92		948	9.782	9.5
949	1.681	1.739		949	1.582	1.256		949	13.546	10.975		949	9.568	9.485
950	1.657	1.813		950	0.856	1.51		950	11.541	9.454		950	9.483	9.741
951	1.687	1.796		951	0.91	1.256		951	11.498	9.948		951	9.495	9.696
952	1.721	1.884		952	0.972	1.563		952	11.604	9.722		952	9.63	9.507
953	1.641	1.808		953	0.906	1.122		953	11.404	12.036		953	9.77	9.568
954	1.603	1.712		954	0.93	1.597		954	9.962	8.977		954	9.933	9.58
955	1.601	1.732		955	0.876	1.192		955	11.016	11.135		955	9.843	9.825
956	1.686	1.807		956	1.161	1.475		956	12.475	9.317		956	9.642	9.71
957	1.67	1.804		957	0.737	1.332		957	10.636	9.039		957	9.925	9.87
958	1.634	1.806		958	0.988	1.568		958	11.603	8.933		958	9.641	9.539
959	1.614	1.94		959	0.945	1.514		959	11.598	9.596		959	9.534	9.762
960	1.611	1.816		960	0.968	1.189		960	10.853	11.001		960	9.635	9.725
961	1.677	1.965		961	0.993	1.468		961	12.234	10.423		961	9.749	9.716
962	1.717	1.898		962	0.906	1.494		962	10.324	10.663		962	9.681	9.613
963	1.61	1.925		963	1.044	1.109		963	11.626	11.372		963	9.883	9.815
964	1.596	2.015		964	0.932	1.677		964	11.175	8.93		964	9.661	9.253
965	1.633	2.098		965	1.17	1.451		965	12.424	10.04		965	9.635	9.465
966	1.604	2.042		966	1.248	1.381		966	13.301	9.951		966	9.779	9.455
967	1.689	2.152		967	2.153	1.474		967	14.315	9.515		967	9.835	9.974
968	1.483	2.077		968	1.187	1.515		968	11.854	9.006		968	9.687	9.26
969	1.6	2.072		969	1.592	1.466		969	13.519	10.19		969	9.752	9.804
970	1.431	1.885		970	1.296	1.42		970	12.575	9.548		970	9.599	9.486
971	1.526	1.92		971	1.599	1.516		971	13.29	13.311		971	9.726	9.633
972	1.63	1.834		972	1.42	1.409		972	12.986	11.889		972	9.955	9.752
973	1.693	1.815		973	1.43	0.706		973	13.447	13.172		973	9.54	9.681
974	1.708	1.874		974	1.405	1.024		974	12.698	13.234		974	9.774	9.492
975	1.727	1.85		975	1.414	1.22		975	13.266	10.838		975	10.023	9.646
976	1.689	2.005		976	1.569	1.167		976	12.982	13.035		976	9.614	9.943
977	1.626	1.777		977	1.248	1.17		977	12.63	11.702		977	9.733	9.496
978	1.71	1.741		978	1.688	1.557		978	12.483	13.192		978	9.647	9.843
979	1.597	1.842		979	1.554	1.34		979	12.953	11.031		979	9.817	10.176
980	1.714	1.863		980	1.542	1.208		980	13.394	10.766		980	9.852	9.427
981	1.625	1.827		981	1.437	0.894		981	13.478	11.764		981	9.773	9.717
982	1.621	1.883		982	1.327	0.977		982	12.452	11.826		982	9.824	9.854
983	1.688	1.926		983	1.785	0.983		983	13.777	11.069		983	9.746	9.604
984	1.724	1.805		984	1.527	0.969		984	13.752	11.887		984	9.892	9.475
985	1.806	1.745		985	1.312	1.563		985	12.709	9.313		985	9.822	9.75
986	1.731	1.791		986	1.23	1.556		986	13.138	9.729		986	9.756	9.726
987	1.742	1.767		987	1.396	1.49		987	13.348	10.143		987	9.903	9.955
988	1.697	1.815		988	1.289	1.29		988	13.458	9.893		988	9.533	9.712
989	1.698	1.756		989	1.35	1.063		989	13.017	11.553		989	9.978	9.666
990	1.706	1.831		990	1.067	1.586		990	12.14	8.95		990	9.838	9.476
991	1.716	1.864		991	1.274	1.492		991	13.184	9.86		991	9.789	9.564
992	1.729	1.885		992	1.692	1.46		992	13.069	9.515		992	9.803	9.545
993	1.652	1.837		993	1.587	1.241		993	13.654	10.316		993	9.739	9.525
994	1.606	1.817		994	1.419	1.322		994	13.23	9.658		994	9.701	9.732
995	1.726	1.84		995	1.654	1.508		995	14.012	9.777		995	9.583	9.315
996	1.724	1.724		996	1.074	1.257		996	13.148	9.956		996	9.654	9.888
997	1.683	1.803		997	1.23	1.118		997	12.887	10.82		997	9.562	9.819
998	1.686	1.821		998	1.26	1.361		998	12.535	13.71		998	9.511	9.46
999	1.72	1.76		999	1.326	0.916		999	12.769	13.228		999	9.813	9.679
1000	1.777	1.966		1000	1.398	1.328		1000	12.286	9.539		1000	9.914	9.745
1001	1.696	1.878		1001	1.272	1.081		1001	13.168	11.236		1001	10.033	9.638
1002	1.659	1.809		1002	1.311	1.347		1002	13.039	9.57		1002	9.809	9.776
1003	1.679	1.916		1003	1.399	1.551		1003	12.836	11.106		1003	9.81	9.677
1004	1.688	2.029		1004	1.615	1.584		1004	12.973	9.796		1004	10.041	9.698
1005	1.721	1.879		1005	1.491	1.425		1005	13.997	10.913		1005	9.881	9.603
1006	1.729	1.836		1006	1.471	1.489		1006	13.183	10.086		1006	9.498	9.57
1007	1.657	1.843		1007	1.298	1.633		1007	13.296	8.976		1007	9.708	9.745
1008	1.635	2.011		1008	1.441	1.339		1008	13.34	9.96		1008	9.659	9.626
1009	1.554	1.913		1009	1.651	1.367		1009	13.57	10.391		1009	9.931	9.727
1010	1.559	1.962		1010	1.363	1.51		1010	12.118	10.418		1010	9.9	9.919
1011	1.598	1.897		1011	1.502	1.365		1011	12.572	10.218		1011	9.606	9.568
1012	1.637	1.972		1012	1.512	1.586		1012	14.4	9.082		1012	9.657	9.284
1013	1.542	1.906		1013	1.164	1.332		1013	13.272	11.376		1013	9.6	9.661
1014	1.56	1.87		1014	1.454	1.411		1014	13.357	9.366		1014	9.758	9.499
1015	1.646	1.823		1015	1.615	0.995		1015	13.722	12.601		1015	9.769	9.634
1016	1.738	2.001		1016	1.535	1.656		1016	14.143	9.824		1016	9.68	9.41
1017	1.594	1.858		1017	1.444	1.134		1017	12.906	11.553		1017	9.761	9.863
1018	1.587	1.986		1018	1.415	1.273		1018	12.999	9.634		1018	9.834	10.216
1019	1.683	1.838		1019	1.267	1.261		1019	12.874	10.388		1019	9.735	10.035
1020	1.666	1.881		1020	1.316	1.574		1020	12.679	9.748		1020	9.636	9.399
1021	1.706	1.983		1021	1.379	1.555		1021	13.471	9.243		1021	9.442	9.821
1022	1.887	1.961		1022	1.671	1.08		1022	14.599	12.782		1022	9.845	9.478
1023	1.884	2.139		1023	1.796	0.982		1023	15.102	12.106		1023	9.738	9.676
1024	1.797	1.963		1024	1.412	1.327		1024	13.67	10.401		1024	9.712	9.777
1025	1.758	2.23		1025	1.262	1.554		1025	13.29	10.326		1025	9.465	9.746
1026	1.789	2.034		1026	1.223	1.405		1026	11.828	10.257		1026	9.46	9.65
1027	1.69	2.107		1027	1.451	1.452		1027	14.286	9.835		1027	9.17	10.009
1028	1.69	2.011		1028	1.409	1.447		1028	13.754	12.384		1028	9.498	9.911
1029	1.643	2.113		1029	0.877	1.208		1029	11.996	10.614		1029	9.263	9.193
1030	1.601	1.976		1030	1.275	1.449		1030	13.092	10.515		1030	9.617	9.395
1031	1.823	2.108		1031	1.341	1.442		1031	13.534	9.574		1031	9.745	9.753
1032	1.722	2.052		1032	1.342	1.451		1032	13.919	10.013		1032	9.456	9.575
1033	1.764	2.067		1033	1.074	1.425		1033	12.683	9.282		1033	9.336	9.531
1034	1.726	1.965		1034	1.055	1.265		1034	12.484	10.499		1034	9.542	9.847
1035	1.649	2.018		1035	1.105	1.45		1035	12.442	10.01		1035	9.59	9.434
1036	1.725	2.071		1036	1.028	1.841		1036	12.454	8.971		1036	9.533	9.367
1037	1.653	1.981		1037	1.294	1.439		1037	12.905	9.552		1037	9.319	9.609
1038	1.72	2.121		1038	1.263	1.352		1038	12.968	10.949		1038	9.452	9.744
1039	1.793	2.206		1039	1.243	1.217		1039	13.136	12.163		1039	9.415	9.597
1040	1.699	2.111		1040	1.228	1.384		1040	13.173	9.958		1040	9.639	9.601
1041	1.678	1.964		1041	1.408	0.916		1041	14.135	11.856		1041	9.427	9.678
1042	1.661	1.98		1042	1.37	1.089		1042	13.63	12.143		1042	9.376	9.412
1043	1.697	2.028		1043	1.242	1.148		1043	13.46	10.645		1043	9.453	9.62
1044	1.687	2.12		1044	1.28	0.919		1044	13.764	13.129		1044	9.586	9.775
1045	1.63	2.011		1045	1.091	1.33		1045	13.247	10.16		1045	9.385	9.722
1046	1.686	1.96		1046	1.091	1.301		1046	13.291	10.078		1046	9.547	9.9
1047	1.94	2.163		1047	0.976	1.659		1047	12.452	9.89		1047	9.628	9.433
1048	1.77	2.037		1048	1.33	1.635		1048	13.626	8.983		1048	9.456	9.499
1049	1.741	2.037		1049	1.214	1.678		1049	13.296	8.894		1049	9.645	9.739
1050	1.821	2.037		1050	1.341	1.697		1050	13.707	8.876		1050	9.486	9.603
1051	1.789	2.027		1051	1.449	1.284		1051	13.371	9.101		1051	9.732	9.571
1052	1.743	2.059		1052	1.484	1.493		1052	13.168	9.186		1052	9.786	9.536
1053	1.7	2.059		1053	1.173	1.401		1053	12.887	9.261		1053	9.533	9.559
1054	1.746	2.048		1054	1.304	1.059		1054	13.36	11.175		1054	9.292	9.714
1055	1.646	2.041		1055	1.121	1.569		1055	12.611	9.454		1055	9.212	9.753
1056	1.725	2.09		1056	1.181	1.155		1056	12.234	9.2		1056	9.648	9.735
1057	1.761	2.094		1057	1.179	1.3		1057	12.386	9.653		1057	9.817	9.302
1058	1.696	2.055		1058	1.256	1.083		1058	13.874	10.011		1058	9.32	9.744
1059	1.735	1.963		1059	1.204	1.453		1059	12.53	8.895		1059	9.514	9.61
1060	1.834	1.938		1060	1.146	1.174		1060	12.677	9.854		1060	9.577	9.506
1061	1.862	2.065		1061	1.216	1.483		1061	12.009	9.156		1061	9.481	9.817
1062	1.721	2.006		1062	1.285	1.061		1062	13.201	10.142		1062	9.69	9.658
1063	1.784	2.039		1063	1.493	1.292		1063	13.871	9.887		1063	9.505	9.646
1064	1.84	2.056		1064	1.191	1.402		1064	12.223	10.273		1064	9.414	9.945
1065	1.927	2.196		1065	1.409	1.351		1065	12.871	10.16		1065	9.522	9.496
1066	1.792	2.053		1066	1.133	1.279		1066	12.367	9.411		1066	9.58	9.825
1067	1.844	2.09		1067	1.26	1.186		1067	12.108	9.921		1067	9.575	10.054
1068	1.735	2.059		1068	0.861	1.44		1068	10.419	9.838		1068	9.275	9.412
1069	1.705	2.07		1069	0.892	1.289		1069	9.613	10.25		1069	9.467	9.404
1070	1.889	2.002		1070	0.751	1.259		1070	9.951	9.691		1070	9.301	9.638
1071	1.74	2.045		1071	0.741	1.224		1071	10.045	12.567		1071	9.48	9.482
1072	1.69	2.003		1072	0.829	1.169		1072	10.223	11.078		1072	9.546	9.894
1073	1.753	2.049		1073	0.912	1.339		1073	9.916	9.671		1073	9.698	9.787
1074	1.714	2.043		1074	0.973	1.209		1074	9.486	10.139		1074	9.935	9.603
1075	1.684	2.074		1075	0.902	1.799		1075	9.266	10.521		1075	9.613	9.68
1076	1.702	2.102		1076	0.668	1.312		1076	10.416	11.33		1076	9.506	9.718
1077	1.681	2.103		1077	1.386	1.611		1077	13.159	13.951		1077	9.486	9.597
1078	1.891	1.998		1078	1.446	1.642		1078	12.478	11.662		1078	9.747	9.9
1079	1.773	2.008		1079	1.249	1.645		1079	13.214	10.864		1079	9.776	9.909
1080	1.955	2.01		1080	1.193	1.306		1080	11.989	9.56		1080	9.2	9.8
1081	1.749	2.139		1081	0.937	1.734		1081	10.865	8.098		1081	9.566	9.611
1082	1.818	2.091		1082	0.876	1.753		1082	10.101	8.685		1082	9.935	9.487
1083	1.782	2.073		1083	0.989	1.545		1083	10.422	10.018		1083	9.615	9.61
1084	1.807	2.112		1084	0.865	1.645		1084	10.156	8.963		1084	9.662	9.434
1085	1.814	2.19		1085	1.347	1.442		1085	12.368	9.424		1085	9.687	9.679
1086	1.72	2.259		1086	1.03	1.641		1086	11.803	10.428		1086	9.59	9.393
1087	1.729	2.112		1087	1.487	1.718		1087	12.267	9.387		1087	9.768	9.354
1088	1.578	2.148		1088	0.883	1.447		1088	11.552	9.558		1088	9.363	9.651
1089	1.669	2.321		1089	0.879	1.826		1089	10.621	10.14		1089	9.442	9.416
1090	1.473	2.199		1090	1.171	1.567		1090	12.713	10.162		1090	9.382	9.181
1091	1.522	2.171		1091	1.249	1.687		1091	12.798	9.165		1091	9.402	9.539
1092	1.503	2.21		1092	1.285	1.756		1092	12.724	9.773		1092	9.511	9.243
1093	1.691	2.1		1093	1.624	1.566		1093	13.292	9.617		1093	9.727	9.52
1094	1.605	2.175		1094	1.466	1.636		1094	13.291	10.102		1094	9.448	9.481
1095	1.676	2.095		1095	1.501	1.799		1095	13.055	9.692		1095	9.586	9.394
1096	1.715	2.29		1096	1.237	1.594		1096	12.604	9.648		1096	9.355	9.322
1097	1.704	2.123		1097	1.482	1.763		1097	11.895	9.661		1097	9.36	9.421
1098	1.617	2.161		1098	1.413	1.826		1098	13.277	9.413		1098	9.249	9.767
1099	1.603	2.248		1099	1.152	1.67		1099	11.548	9.9		1099	9.396	9.385
1100	1.529	2.241		1100	1.431	1.687		1100	11.156	9.577		1100	9.73	9.741
1101	1.458	2.162		1101	0.778	1.624		1101	10.004	10.073		1101	9.481	9.624
1102	1.418	2.189		1102	1.275	1.426		1102	12.257	9.916		1102	9.385	9.527
1103	1.543	2.224		1103	1.454	1.925		1103	13.218	11.445		1103	9.544	9.205
1104	1.523	2.061		1104	1.359	1.421		1104	12.749	9.733		1104	9.356	9.946
1105	1.638	2.264		1105	1.636	1.59		1105	13.267	9.478		1105	9.5	9.195
1106	1.589	2.269		1106	1.527	1.734		1106	12.394	9.66		1106	9.402	9.224
1107	1.679	2.205		1107	0.974	1.685		1107	11.222	9.196		1107	9.203	9.668
1108	1.681	2.218		1108	1.452	1.694		1108	11.84	9.856		1108	9.456	9.198
1109	1.694	2.042		1109	1.171	1.253		1109	11.478	9.927		1109	9.43	9.5
1110	1.701	1.926		1110	0.905	0.843		1110	10.325	12.55		1110	9.341	9.347
1111	1.72	2.05		1111	1.043	1.238		1111	11.617	9.342		1111	9.27	9.365
1112	1.709	2.056		1112	1.04	1.271		1112	10.24	10.481		1112	9.521	9.462
1113	1.617	2.168		1113	1.347	1.623		1113	11.545	9.451		1113	9.501	9.223
1114	1.704	2.052		1114	1.187	1.353		1114	9.781	9.797		1114	9.22	9.407
1115	1.691	2.042		1115	0.778	1.717		1115	10.904	10.238		1115	9.629	9.056
1116	1.69	2.092		1116	0.919	1.523		1116	10.997	9.874		1116	9.28	9.256
1117	1.679	2.067		1117	1.277	1.495		1117	10.901	8.212		1117	9.213	9.394
1118	1.672	2.122		1118	1.406	1.543		1118	10.477	9.129		1118	9.18	9.799
1119	1.693	2.203		1119	1.11	1.361		1119	11.137	9.947		1119	9.286	9.618
1120	1.635	2.16		1120	1.025	1.609		1120	11.198	9.615		1120	9.486	9.35
1121	1.705	2.135		1121	1.223	0.913		1121	9.68	12.794		1121	9.769	9.891
1122	1.694	2.182		1122	1.023	1.646		1122	10.211	9.044		1122	9.65	9.443
1123	1.582	2.019		1123	0.729	0.938		1123	10.251	12.119		1123	9.424	9.337
1124	1.705	2.094		1124	1.162	1.489		1124	10.913	9.113		1124	9.525	9.43
1125	1.689	2.072		1125	0.786	1.124		1125	10.364	10.267		1125	9.685	9.301
1126	1.635	2.218		1126	1.18	1.72		1126	11.819	9.341		1126	9.373	9.378
1127	1.724	2.292		1127	1.148	1.588		1127	11.236	9.004		1127	9.321	9.382
1128	1.706	2.268		1128	1.29	1.375		1128	9.13	9.979		1128	9.208	9.514
1129	1.723	2.284		1129	1.145	1.667		1129	10.489	9.536		1129	9.393	9.682
1130	1.684	2.062		1130	0.952	1.393		1130	10.073	10.078		1130	9.52	9.57
1131	1.643	2.083		1131	0.609	1.405		1131	10.105	11.852		1131	9.289	9.406
1132	1.792	2.22		1132	1.132	1.559		1132	10.754	9.36		1132	9.531	9.322
1133	1.6	2.12		1133	0.899	1.142		1133	9.758	13.292		1133	9.252	9.571
1134	1.714	2.169		1134	1.137	1.18		1134	12.835	13.687		1134	9.464	9.563
1135	1.748	2.174		1135	1.149	0.76		1135	11.726	13.186		1135	9.326	9.392
1136	1.837	2.092		1136	1.264	1.54		1136	12.303	10.524		1136	9.511	9.126
1137	1.687	2.166		1137	1.157	1.513		1137	12.278	9.923		1137	9.524	9.402
1138	1.739	2.163		1138	1.453	1.631		1138	13.662	9.964		1138	9.554	9.254
1139	1.716	2.211		1139	1.547	1.301		1139	13.706	9.887		1139	9.686	9.487
1140	1.59	2.294		1140	1.311	1.055		1140	12.679	10.497		1140	9.737	9.308
1141	1.683	2.154		1141	1.422	1.474		1141	13.724	9.438		1141	9.595	9.467
1142	1.681	2.127		1142	1.197	1.213		1142	12.174	10.596		1142	9.353	9.509
1143	1.672	2.113		1143	1.088	1.515		1143	11.562	9.703		1143	9.631	9.211
1144	1.704	2.118		1144	1.163	1.654		1144	12.147	9.289		1144	9.43	9.333
1145	1.663	2.23		1145	1.374	1.629		1145	12.202	10.749		1145	9.428	9.489
1146	1.556	2.087		1146	1.449	1.236		1146	14.302	10.063		1146	9.498	9.749
1147	1.588	2.12		1147	1.326	1.616		1147	13.43	9.497		1147	9.375	9.413
1148	1.752	2.307		1148	1.802	2.008		1148	14.395	8.873		1148	9.633	9.313
1149	1.691	2.242		1149	1.458	1.567		1149	13.767	10.621		1149	9.539	9.563
1150	1.719	2.205		1150	1.352	1.392		1150	13.179	10.084		1150	9.592	9.485
1151	1.688	2.232		1151	1.348	1.564		1151	13.002	8.704		1151	9.259	9.601
1152	1.672	2.304		1152	1.669	1.492		1152	14.222	9.285		1152	9.563	9.386
1153	1.594	2.262		1153	1.241	1.835		1153	12.452	9.2		1153	9.499	9.515
1154	1.653	2.247		1154	1.232	1.629		1154	12.394	9.787		1154	9.323	9.746
1155	1.637	2.464		1155	1.589	1.662		1155	13.295	9.61		1155	9.793	9.426
1156	1.603	2.445		1156	1.303	1.813		1156	12.449	9.188		1156	9.408	9.414
1157	1.612	2.299		1157	1.18	1.83		1157	12.837	9.098		1157	9.628	9.569
1158	1.655	2.315		1158	1.544	1.837		1158	13.808	8.809		1158	9.312	9.353
1159	1.595	2.336		1159	1.493	1.696		1159	12.63	9.592		1159	9.627	9.155
1160	1.572	2.39		1160	1.227	1.799		1160	12.751	9.256		1160	9.562	9.349
1161	1.559	2.377		1161	1.226	1.706		1161	12.509	10.244		1161	9.54	9.49
1162	1.71	2.42		1162	1.316	1.934		1162	13.438	9.738		1162	9.51	9.205
1163	1.795	2.255		1163	1.286	1.652		1163	12.938	8.951		1163	9.31	9.297
1164	1.685	2.378		1164	1.249	1.745		1164	12.834	9.24		1164	9.564	9.384
1165	1.725	2.249		1165	1.557	1.731		1165	13.596	9.891		1165	9.367	9.271
1166	1.74	2.275		1166	0.784	1.643		1166	10.761	9.223		1166	9.481	9.474
1167	1.74	2.167		1167	0.826	1.565		1167	10.253	9.713		1167	9.517	9.588
1168	1.699	2.311		1168	0.871	1.53		1168	9.875	8.808		1168	9.539	9.734
1169	1.673	2.268		1169	0.667	1.697		1169	10.539	8.878		1169	9.436	9.428
1170	1.674	2.363		1170	0.707	1.589		1170	10.507	8.409		1170	9.438	9.477
1171	1.69	2.362		1171	0.747	1.216		1171	10.146	11.266		1171	9.441	9.505
1172	1.678	2.348		1172	0.907	1.661		1172	10.146	10.094		1172	9.595	9.396
1173	1.631	2.501		1173	0.874	1.222		1173	10.919	10.21		1173	9.596	9.698
1174	1.701	2.282		1174	0.897	0.869		1174	10.992	12.979		1174	9.486	9.567
1175	1.705	2.302		1175	1.072	1.133		1175	12.781	11.657		1175	9.656	9.444
1176	1.722	2.317		1176	1.267	1.237		1176	13.334	9.96		1176	9.505	9.607
1177	1.582	2.153		1177	1.127	0.796		1177	12.398	12.647		1177	9.465	9.656
1178	1.651	2.102		1178	1.527	0.959		1178	13.533	12.426		1178	10.09	9.777
1179	1.604	2.21		1179	1.524	0.94		1179	14.311	13.684		1179	9.574	9.527
1180	1.574	2.049		1180	1.234	1.056		1180	12.937	11.221		1180	9.51	9.789
1181	1.567	2.245		1181	1.148	1.299		1181	12.892	13.4		1181	9.394	9.298
1182	1.633	2.32		1182	1.113	0.881		1182	13.125	11.432		1182	9.656	9.324
1183	1.663	2.221		1183	1.504	0.835		1183	13.463	12.178		1183	9.596	9.395
1184	1.705	2.016		1184	1.698	1.182		1184	14.436	10.751		1184	9.689	9.787
1185	1.765	2.119		1185	1.568	0.839		1185	13.656	12.387		1185	9.577	9.488
1186	1.617	2.003		1186	1.727	0.799		1186	14.9	11.334		1186	9.495	9.766
1187	1.755	2.078		1187	1.501	0.881		1187	13.414	12.812		1187	9.488	9.656
1188	1.546	2.227		1188	1.531	0.997		1188	12.907	13.848		1188	9.52	9.357
1189	1.686	2.45		1189	1.358	0.842		1189	13.093	13.58		1189	9.601	9.563
1190	1.655	2.347		1190	1.415	1.068		1190	12.679	13.197		1190	9.747	9.66
1191	1.636	2.38		1191	1.812	0.869		1191	13.962	12.84		1191	9.697	9.657
1192	1.673	2.306		1192	1.587	0.882		1192	13.652	13.532		1192	9.471	9.34
1193	1.575	2.382		1193	1.242	0.948		1193	11.245	11.659		1193	9.861	9.456
1194	1.687	2.445		1194	1.464	0.974		1194	12.881	13.237		1194	9.645	9.549
1195	1.603	2.353		1195	1.461	0.884		1195	13.504	12.572		1195	9.564	9.637
1196	1.61	2.359		1196	1.203	0.726		1196	11.156	12.787		1196	9.861	9.56
1197	1.669	2.228		1197	1.291	0.947		1197	10.443	12.738		1197	9.568	9.797
1198	1.616	2.278		1198	1.382	1.182		1198	11.04	13.315		1198	9.119	9.664
1199	1.607	2.303		1199	1.497	1.222		1199	12.649	12.89		1199	9.637	9.638
1200	1.541	2.374		1200	1.154	0.742		1200	10.641	13.734		1200	9.567	9.791
1201	1.612	2.226		1201	1.343	1.047		1201	11.08	13.93		1201	9.469	9.58
1202	1.543	2.311		1202	1.125	0.974		1202	10.478	13.212		1202	9.155	9.437
1203	1.677	2.24		1203	1.676	0.819		1203	12.102	12.832		1203	9.589	9.535
1204	1.65	2.212		1204	0.856	0.809		1204	9.048	12.225		1204	9.257	9.659
1205	1.577	2.205		1205	1.037	0.843		1205	10.242	12.608		1205	9.565	9.871
1206	1.676	2.344		1206	1.007	0.95		1206	10.13	12.698		1206	9.234	9.499
1207	1.664	2.413		1207	1.374	0.803		1207	10.226	11.934		1207	9.459	9.72
1208	1.641	2.376		1208	1.264	1.152		1208	10.384	13.896		1208	9.222	9.716
1209	1.591	2.406		1209	1.073	1.063		1209	9.714	11.671		1209	9.495	9.632
1210	1.611	2.289		1210	0.906	1.03		1210	9.524	11.489		1210	9.222	9.42
1211	1.685	2.367		1211	1.184	0.714		1211	9.544	13.16		1211	9.499	9.275
1212	1.737	2.198		1212	0.891	0.737		1212	10.268	12.547		1212	9.469	9.8
1213	1.696	2.166		1213	1.073	1.055		1213	12.011	13.048		1213	9.486	9.592
1214	1.781	2.268		1214	0.956	0.728		1214	11.474	12.281		1214	9.683	9.951
1215	1.715	2.301		1215	1.244	0.754		1215	10.302	13.915		1215	9.355	9.772
1216	1.737	2.253		1216	0.93	0.96		1216	10.42	12.371		1216	9.414	9.84
1217	1.794	2.261		1217	1.185	1.038		1217	10.342	13.628		1217	9.262	9.666
1218	1.971	2.157		1218	1.422	1.162		1218	11.716	12.558		1218	9.562	9.807
1219	1.828	2.261		1219	1.452	0.791		1219	12.705	13.28		1219	9.439	9.453
1220	1.865	2.309		1220	1.334	1.058		1220	12.37	12.901		1220	9.385	9.801
1221	1.801	2.393		1221	1.309	0.804		1221	12.355	13.275		1221	9.361	9.677
1222	1.709	2.406		1222	1.238	0.986		1222	12.136	12.962		1222	9.51	10.08
1223	2.1	2.39		1223	1.586	1.061		1223	13.434	12.4		1223	9.282	9.31
1224	2.109	2.479		1224	1.167	1.043		1224	12.042	12.769		1224	9.536	9.3
1225	2.015	2.415		1225	1.703	1.007		1225	14.467	12.49		1225	9.538	9.268
1226	2.027	2.554		1226	1.292	0.85		1226	12.61	13.517		1226	9.315	9.504
1227	1.921	2.619		1227	1.282	0.773		1227	11.782	11.264		1227	9.16	9.653
1228	2.101	2.698		1228	1.273	1.394		1228	11.013	13.193		1228	9.378	9.751
1229	1.976	2.477		1229	1.605	0.927		1229	11.786	11.327		1229	9.782	9.383
1230	2.234	2.497		1230	1.766	1.412		1230	11.657	7.956		1230	9.556	9.492
1231	1.864	2.332		1231	1.576	0.848		1231	12.759	10.775		1231	9.228	9.548
1232	1.835	2.293		1232	1.461	1.053		1232	12.152	12.876		1232	9.693	9.487
1233	1.916	2.462		1233	1.462	0.765		1233	12.832	10.901		1233	9.383	9.55
1234	1.895	2.442		1234	1.223	0.85		1234	12.376	11.05		1234	9.884	9.55
1235	1.945	2.564		1235	1.525	1.098		1235	12.913	10.727		1235	9.671	9.495
1236	1.943	2.47		1236	1.353	0.96		1236	11.112	11.109		1236	9.416	9.53
1237	1.894	2.447		1237	1.453	0.936		1237	11.116	10.734		1237	9.438	9.446
1238	1.825	2.215		1238	1.016	1.295		1238	11.072	14.289		1238	9.581	9.971
1239	1.824	2.171		1239	1.17	1.11		1239	11.401	10.236		1239	9.367	9.688
1240	1.969	2.241		1240	1.253	0.861		1240	10.518	13.079		1240	9.571	9.268
1241	1.951	2.248		1241	1.349	0.902		1241	10.132	10.54		1241	9.698	9.889
1242	1.898	2.366		1242	1.211	0.817		1242	11.403	11.702		1242	9.405	9.35
1243	1.771	2.312		1243	1.047	1.086		1243	8.441	12.279		1243	9.301	9.535
1244	1.967	2.234		1244	1.572	0.78		1244	10.665	11.543		1244	9.409	9.824
1245	2.071	2.299		1245	1.233	1.12		1245	10.041	12.46		1245	9.408	9.626
1246	1.941	2.308		1246	1.512	1.038		1246	10.614	10.302		1246	9.581	9.704
1247	1.903	2.246		1247	1.133	0.878		1247	9.481	10.382		1247	9.447	9.896
1248	1.932	2.339		1248	1.029	0.837		1248	10.948	11.827		1248	9.245	9.691
1249	1.95	2.378		1249	0.775	1.156		1249	10.249	12.137		1249	9.248	9.99
1250	1.825	2.437		1250	1.169	0.864		1250	10.298	12.147		1250	9.393	9.651
1251	1.733	2.413		1251	0.756	0.83		1251	9.128	11.791		1251	9.496	9.551
1252	1.894	2.475		1252	0.89	0.999		1252	9.156	12.763		1252	9.537	9.515
1253	1.916	2.457		1253	0.689	0.935		1253	9.641	11.999		1253	9.369	9.726
1254	1.866	2.296		1254	0.989	0.991		1254	9.041	11.597		1254	9.344	9.434
1255	1.898	2.347		1255	0.648	0.727		1255	9.792	12.075		1255	9.319	9.753
1256	1.893	2.389		1256	0.925	0.871		1256	9.588	12.097		1256	9.3	9.469
1257	1.939	2.323		1257	1.209	0.967		1257	9.894	13.444		1257	9.17	9.326
1258	1.904	2.432		1258	1.006	0.986		1258	9.057	13.665		1258	9.522	9.291
1259	2.016	2.465		1259	1.397	0.851		1259	9.986	11.972		1259	9.57	9.739
1260	1.894	2.46		1260	1.065	1.618		1260	10	8.971		1260	9.395	9.76
1261	1.799	2.445		1261	1.011	0.882		1261	9.212	12.494		1261	9.301	9.464
1262	1.784	2.452		1262	1.049	0.959		1262	11.656	13.819		1262	9.476	9.451
1263	1.827	2.478		1263	1.051	0.948		1263	10.678	11.966		1263	9.727	9.871
1264	1.874	2.564		1264	1.111	1.268		1264	11.425	12.491		1264	9.597	9.883
1265	1.761	2.483		1265	1.365	1.121		1265	10.893	11.392		1265	9.702	9.537
1266	2.05	2.401		1266	1.251	0.702		1266	9.757	12.18		1266	9.261	9.592
1267	1.895	2.285		1267	1.031	1.019		1267	9.836	12.143		1267	9.677	9.464
1268	1.797	2.309		1268	0.956	0.596		1268	9.56	13.909		1268	9.411	9.626
1269	2.008	2.397		1269	1.02	0.851		1269	9.727	12.449		1269	9.328	9.654
1270	1.938	2.413		1270	0.835	1.01		1270	9.668	12.589		1270	9.371	9.699
1271	1.902	2.439		1271	1.026	1.24		1271	9.883	13.231		1271	9.581	9.471
1272	2.084	2.357		1272	0.745	1.454		1272	8.984	9.677		1272	9.47	9.434
1273	1.918	2.363		1273	0.846	1.125		1273	9.867	10.672		1273	9.654	9.863
1274	1.996	2.208		1274	0.889	0.797		1274	10.022	13.34		1274	9.502	9.59
1275	1.87	2.335		1275	0.791	0.558		1275	10.207	12.144		1275	9.429	9.768
1276	1.889	2.217		1276	0.855	0.704		1276	9.647	12.673		1276	9.415	9.635
1277	1.719	2.145		1277	1.021	1.035		1277	9.847	11.186		1277	9.51	9.528
1278	1.847	2.069		1278	1.249	0.968		1278	10.201	12.938		1278	9.477	9.686
1279	2.057	2.265		1279	1.382	0.779		1279	9.886	11.753		1279	9.599	9.864
1280	1.892	2.195		1280	0.927	0.896		1280	10.602	11.366		1280	9.699	9.62
1281	2.035	2.146		1281	1.039	0.962		1281	10.347	11.65		1281	9.2	9.636
1282	1.878	2.18		1282	1.226	0.798		1282	10.843	11.582		1282	9.51	9.612
1283	1.94	2.384		1283	1.176	1.164		1283	10.501	12.762		1283	9.514	9.643
1284	1.894	2.087		1284	1.052	0.781		1284	9.212	13.596		1284	9.471	9.466
1285	1.889	2.033		1285	1.123	1.079		1285	9.365	13.484		1285	9.514	9.732
1286	1.968	2.102		1286	0.873	0.944		1286	9.965	12.165		1286	9.468	9.923
1287	1.92	2.105		1287	0.789	0.871		1287	9.992	12.651		1287	9.61	9.798
1288	1.917	2.23		1288	0.919	1.414		1288	10.635	8.987		1288	9.519	9.593
1289	1.917	2.11		1289	1.405	1.014		1289	10.372	13.508		1289	9.678	9.8
1290	2.031	2.247		1290	1.282	0.796		1290	10.397	11.417		1290	9.548	9.665
1291	1.854	2.223		1291	0.898	0.709		1291	9.105	10.426		1291	9.791	9.471
1292	1.994	2.083		1292	0.993	0.87		1292	9.977	11.933		1292	9.577	9.424
1293	1.873	2.16		1293	0.909	0.996		1293	9.283	11.951		1293	9.302	9.591
1294	1.929	2.164		1294	0.9	0.967		1294	8.999	13.536		1294	9.38	9.996
1295	2.154	2.177		1295	1.017	0.684		1295	10.785	12.732		1295	9.473	9.643
1296	1.915	2.265		1296	1.071	1.312		1296	9.43	13.229		1296	9.461	9.481
1297	2.096	2.315		1297	0.857	1.008		1297	9.456	12.781		1297	9.318	9.514
1298	1.977	2.259		1298	0.874	1.135		1298	9.916	13.15		1298	9.182	9.506
1299	2.043	2.239		1299	0.988	1.207		1299	9.308	13.954		1299	9.217	9.599
1300	2.042	2.358		1300	0.997	1.111		1300	10.838	12.607		1300	9.161	9.717
1301	2	2.114		1301	1.152	0.839		1301	9.996	12.518		1301	9.467	9.45
1302	2.131	2.251		1302	1.267	1.37		1302	9.348	14.352		1302	9.089	9.55
1303	2.112	2.303		1303	1.227	1.189		1303	8.924	14.226		1303	9.357	9.708
1304	2.101	2.392		1304	0.951	1.164		1304	10.775	12.874		1304	9.254	9.452
1305	2.094	2.253		1305	0.985	0.896		1305	9.538	12.438		1305	9.226	9.395
1306	2.031	2.175		1306	0.96	1.104		1306	10.161	10.547		1306	9.252	9.37
1307	1.96	2.224		1307	1.218	0.865		1307	11.036	11.455		1307	9.136	9.75
1308	1.868	2.128		1308	0.903	0.816		1308	9.298	13.191		1308	9.347	9.522
1309	2.1	2.233		1309	0.925	1.114		1309	8.907	11.965		1309	8.911	9.539
1310	1.935	2.348		1310	0.948	1.131		1310	8.944	13.237		1310	9.445	9.921
1311	1.929	2.177		1311	0.936	0.965		1311	9.496	12.941		1311	9.507	9.433
1312	2.094	2.154		1312	0.897	0.826		1312	9.754	13.108		1312	9.4	9.696
1313	2.203	2.26		1313	0.844	1.172		1313	9.908	10.415		1313	9.807	9.396
1314	2.33	2.295		1314	1.025	0.813		1314	9.822	12.434		1314	9.19	9.787
1315	2.146	2.198		1315	0.898	1.086		1315	9.928	12.098		1315	9.721	9.816
1316	2.299	2.285		1316	1.136	1.546		1316	9.25	14.597		1316	9.617	9.816
1317	2.23	2.286		1317	0.705	1.213		1317	9.683	12.295		1317	9.664	9.644
1318	2.229	2.246		1318	1.037	0.932		1318	9.066	13.397		1318	9.481	9.532
1319	2.319	2.155		1319	1.043	0.878		1319	9.785	13.863		1319	9.367	9.424
1320	2.243	2.386		1320	0.949	0.993		1320	9.657	13.364		1320	9.235	9.599
1321	2.278	2.366		1321	1.065	0.905		1321	10.022	12.891		1321	9.331	9.621
1322	2.446	2.569		1322	1.105	0.999		1322	9.273	11.57		1322	9.511	9.608
1323	2.405	2.503		1323	0.891	1.026		1323	9.406	10.54		1323	9.139	9.303
1324	2.359	2.305		1324	1.049	0.89		1324	9.65	14.101		1324	9.149	9.571
1325	2.257	2.418		1325	0.962	1.156		1325	9.828	10.553		1325	9.318	9.561
1326	2.54	2.383		1326	1.127	1.127		1326	9.395	13.501		1326	9.249	9.374
1327	2.206	2.304		1327	1.034	1.102		1327	9.993	12.58		1327	9.536	9.709
1328	2.381	2.327		1328	1.25	0.757		1328	9.561	13.618		1328	9.7	9.48
1329	2.079	2.284		1329	0.983	0.869		1329	9.608	12.992		1329	9.59	9.548
1330	2.156	2.345		1330	1.221	1.277		1330	9.958	13.343		1330	9.642	9.797
1331	2.229	2.438		1331	1.009	1.138		1331	9.277	12.716		1331	9.473	9.516
1332	2.2	2.324		1332	1.419	0.802		1332	9.897	13.932		1332	9.322	9.566
1333	1.965	2.323		1333	0.907	0.747		1333	9.639	13.253		1333	9.271	9.584
1334	2.325	2.297		1334	1.118	1.059		1334	9.385	12.565		1334	9.143	9.702
1335	2.573	2.309		1335	1.093	1.09		1335	9.653	13.488		1335	9.254	9.792
1336	2.217	2.387		1336	0.973	0.863		1336	9.639	13.085		1336	9.54	9.424
1337	2.399	2.316		1337	1.25	1.217		1337	9.433	12.918		1337	9.254	9.375
1338	1.789	2.321		1338	0.914	0.87		1338	10.207	12.984		1338	9.488	9.484
1339	2.014	2.338		1339	0.894	0.74		1339	9.563	13.48		1339	9.239	9.83
1340	2.147	2.504		1340	1.02	0.958		1340	9.878	12.45		1340	9.363	9.439
1341	2.331	2.473		1341	1.109	0.898		1341	10.19	13.894		1341	9.197	9.609
1342	2.165	2.526		1342	1.08	0.881		1342	9.36	13.07		1342	9.324	9.483
1343	2.026	2.412		1343	1.068	0.917		1343	9.851	12.774		1343	9.382	9.754
1344	1.944	2.318		1344	0.919	0.678		1344	10.27	12.889		1344	9.491	9.682
1345	1.994	2.384		1345	1.228	0.769		1345	10.154	13.631		1345	9.585	9.466
1346	1.953	2.388		1346	1.291	1.388		1346	10.225	9.831		1346	9.309	9.618
1347	1.984	2.28		1347	1.607	1.447		1347	10.725	11.159		1347	9.511	9.413
1348	2.002	2.282		1348	1.324	1.328		1348	10.685	11.829		1348	9.62	9.657
1349	1.974	2.416		1349	1.456	1.255		1349	9.57	11.891		1349	9.705	9.415
1350	1.975	2.318		1350	1.522	1.388		1350	10.523	12.586		1350	9.252	9.988
1351	1.925	2.344		1351	1.584	1.003		1351	10.784	13.504		1351	9.372	9.317
1352	1.85	2.317		1352	1.485	0.904		1352	10.302	13.797		1352	9.433	9.454
1353	1.898	2.347		1353	1.284	0.816		1353	10.469	12.57		1353	9.474	9.659
1354	1.855	2.319		1354	1.119	0.852		1354	9.837	13.206		1354	9.547	9.483
1355	1.995	2.304		1355	1.326	0.698		1355	9.733	12.659		1355	9.339	9.328
1356	2.044	2.33		1356	1.567	1.166		1356	9.606	12.305		1356	9.465	9.492
1357	2.138	2.331		1357	1.152	1.447		1357	11.093	12.48		1357	9.454	9.285
1358	1.993	2.328		1358	1.087	1.226		1358	9.153	12.383		1358	9.158	9.425
1359	1.859	2.238		1359	0.823	0.665		1359	8.605	13.82		1359	9.45	9.457
1360	1.948	2.366		1360	1.043	0.718		1360	9.459	13.06		1360	9.468	9.58
1361	2.035	2.398		1361	0.952	1.316		1361	11.021	13.205		1361	9.378	9.762
1362	1.964	2.312		1362	0.903	1.132		1362	10.681	14.022		1362	9.598	9.477
1363	1.963	2.334		1363	0.893	1.078		1363	9.98	11.455		1363	9.55	9.557
1364	2.034	2.316		1364	1.045	0.84		1364	9.766	13.243		1364	9.555	9.471
1365	1.953	2.274		1365	1.02	0.96		1365	10.192	13.252		1365	9.471	9.642
1366	2.055	2.408		1366	0.952	0.84		1366	9.105	13.247		1366	9.412	9.869
1367	2.149	2.294		1367	1.377	0.712		1367	10.918	13.74		1367	9.606	9.802
1368	1.967	2.392		1368	0.944	1.208		1368	10.806	12.784		1368	9.372	9.671
1369	2.089	2.278		1369	1.355	1.262		1369	10.07	13.097		1369	9.125	9.21
1370	2.078	2.324		1370	1.276	0.826		1370	9.285	13.805		1370	9.931	9.482
1371	2.083	2.318		1371	1.07	1.113		1371	11.103	13.022		1371	9.268	9.561
1372	2.087	2.278		1372	1.203	1.245		1372	11.579	9.824		1372	9.557	9.283
1373	1.963	2.262		1373	1.12	0.721		1373	10.994	12.032		1373	9.688	9.598
1374	1.929	2.336		1374	1.259	0.94		1374	10.265	11.478		1374	9.559	9.398
1375	1.998	2.331		1375	1.14	0.89		1375	11.09	11.742		1375	9.308	9.483
1376	2.056	2.336		1376	1.473	1.128		1376	12.483	14.029		1376	9.481	9.564
1377	2.017	2.352		1377	1.195	0.983		1377	11.086	12.722		1377	9.512	9.588
1378	2.035	2.387		1378	0.891	1.056		1378	9.663	14.041		1378	9.344	9.384
1379	1.954	2.305		1379	1.05	1.304		1379	11.405	14.457		1379	9.463	9.293
1380	1.901	2.146		1380	1.265	0.843		1380	12.532	12.541		1380	9.636	9.495
1381	1.953	2.233		1381	1.06	1.081		1381	9.783	12.961		1381	9.67	9.788
1382	2.061	2.184		1382	0.731	0.918		1382	10.429	12.544		1382	9.436	9.626
1383	2.016	2.15		1383	1.138	1.005		1383	13.281	13.043		1383	9.448	9.612
1384	2.057	2.131		1384	1.321	0.852		1384	13.644	13.241		1384	9.397	9.678
1385	2.022	2.105		1385	1.597	0.799		1385	13.893	13.285		1385	9.34	9.989
1386	1.93	2.151		1386	1.51	1.141		1386	13.386	13.228		1386	9.582	9.669
1387	1.865	2.104		1387	1.159	1.003		1387	12.153	13.4		1387	9.505	9.468
1388	2.089	2.218		1388	1.521	0.83		1388	13.24	12.882		1388	9.546	9.734
1389	2.089	2.283		1389	1.4	1.255		1389	13.659	14.065		1389	9.33	9.676
1390	1.995	2.414		1390	1.432	1.069		1390	13.496	13.367		1390	9.738	9.593
1391	2.012	2.388		1391	1.561	0.846		1391	13.581	12.71		1391	9.63	9.538
1392	1.894	2.426		1392	1.326	0.855		1392	13.503	12.493		1392	9.552	9.688
1393	1.988	2.385		1393	1.232	0.872		1393	12.889	13.77		1393	9.4	9.826
1394	2.026	2.371		1394	1.497	0.948		1394	13.694	13.593		1394	9.187	9.542
1395	2.004	2.375		1395	1.135	1.273		1395	13.308	13.666		1395	9.531	10.066
1396	1.878	2.339		1396	1.154	0.966		1396	13.685	12.816		1396	9.434	9.655
1397	1.866	2.316		1397	1.263	0.992		1397	12.848	13.101		1397	9.602	9.703
1398	1.981	2.326		1398	1.287	0.732		1398	13.178	13.236		1398	9.705	9.748
1399	1.964	2.36		1399	1.447	0.978		1399	13.454	12.592		1399	9.589	9.659
1400	1.955	2.279		1400	0.821	0.838		1400	10.722	13.576		1400	9.283	9.567
1401	2.018	2.336		1401	0.931	0.785		1401	10.789	12.118		1401	9.514	9.551
1402	1.901	2.394		1402	0.893	1.003		1402	10.331	11.404		1402	9.572	9.767
1403	1.91	2.4		1403	0.963	0.903		1403	10.643	14.543		1403	9.381	9.706
1404	1.952	2.364		1404	0.874	1.29		1404	10.074	10.075		1404	9.261	9.832
1405	2.133	2.332		1405	0.677	0.783		1405	10.483	13.305		1405	9.626	9.485
1406	2.27	2.435		1406	0.998	0.973		1406	10.571	13.903		1406	9.43	9.609
1407	2.213	2.323		1407	1.236	0.864		1407	10.686	12.371		1407	9.501	9.317
1408	1.955	2.364		1408	0.916	0.964		1408	10.007	12.263		1408	9.363	9.627
1409	1.867	2.359		1409	1.07	1.073		1409	10.446	13.451		1409	9.615	9.446
1410	2.027	2.418		1410	0.84	0.965		1410	9.604	12.91		1410	9.315	9.316
1411	1.962	2.328		1411	0.962	0.83		1411	10.434	12.412		1411	9.534	9.538
1412	1.953	2.287		1412	1.075	0.908		1412	10.535	12.523		1412	9.445	9.421
1413	1.873	2.335		1413	1.021	1.034		1413	10.431	11.71		1413	9.306	9.428
1414	1.995	2.357		1414	0.842	0.877		1414	9.944	11.345		1414	9.35	9.646
1415	1.937	2.411		1415	1.109	1.019		1415	9.353	12.323		1415	9.435	9.437
1416	2.09	2.366		1416	1.473	1.159		1416	10.04	10.474		1416	9.607	9.52
1417	1.999	2.354		1417	1.073	1.368		1417	9.875	10.215		1417	9.459	9.569
1418	2.018	2.276		1418	0.949	0.993		1418	10.199	10.689		1418	9.558	9.261
1419	2.032	2.23		1419	1.331	1.32		1419	11.61	10.333		1419	9.396	9.36
1420	2.071	2.232		1420	1.414	0.777		1420	11.654	12.592		1420	9.339	9.579
1421	2.06	2.204		1421	1.012	1.092		1421	9.741	13.327		1421	9.385	9.577
1422	2.015	2.272		1422	1.04	0.936		1422	11.171	12.028		1422	9.347	9.812
1423	1.99	2.285		1423	1.275	0.934		1423	10.926	13.013		1423	9.332	9.438
1424	1.928	2.306		1424	0.97	0.79		1424	9.617	12.396		1424	9.467	9.839
1425	2.006	2.381		1425	1.251	0.844		1425	8.76	12.099		1425	9.391	9.773
1426	1.883	2.251		1426	1.052	0.894		1426	10.418	13.203		1426	9.585	9.666
1427	1.969	2.259		1427	1.06	1.032		1427	11.514	12.329		1427	9.485	9.656
1428	1.913	2.309		1428	0.941	1.178		1428	9.876	13.795		1428	9.448	9.663
1429	1.911	2.436		1429	1.131	0.934		1429	11.135	12.691		1429	9.53	9.483
1430	2.004	2.217		1430	1.186	0.822		1430	10.642	13.112		1430	9.516	9.632
1431	1.945	2.351		1431	0.916	1.152		1431	11.813	13.941		1431	9.295	9.603
1432	1.943	2.303		1432	1.269	0.755		1432	11.776	13.002		1432	9.751	9.643
1433	1.944	2.241		1433	1.001	0.88		1433	10.721	13.167		1433	9.546	9.824
1434	1.917	2.332		1434	0.964	0.964		1434	10.705	14.174		1434	9.537	9.46
1435	1.889	2.23		1435	1.092	0.98		1435	12.444	12.564		1435	9.585	9.589
1436	1.922	2.139		1436	1.499	0.887		1436	13.69	12.733		1436	9.63	9.479
1437	2.029	2.218		1437	1.456	0.982		1437	12.448	12.477		1437	9.583	9.595
1438	2.114	2.278		1438	1.622	1.035		1438	13.318	13.224		1438	9.507	9.412
1439	2.089	2.461		1439	1.436	0.859		1439	13.358	11.825		1439	9.538	9.699
1440	1.761	2.305		1440	1.367	0.67		1440	12.985	12.866		1440	9.69	9.661
1441	1.879	2.237		1441	1.492	0.977		1441	12.556	12.38		1441	9.777	9.737
1442	2	2.253		1442	1.644	0.961		1442	12.625	12.888		1442	9.519	9.682
1443	1.961	2.233		1443	1.445	0.905		1443	13.495	13.766		1443	9.325	9.477
1444	1.888	2.235		1444	1.727	1.09		1444	14.088	14.022		1444	9.404	9.696
1445	1.96	2.285		1445	1.301	1.169		1445	13.468	13.705		1445	9.458	9.402
1446	2.087	2.142		1446	1.297	0.731		1446	12.77	12.816		1446	9.648	9.406
1447	2.183	2.289		1447	1.618	1.181		1447	13.415	10.239		1447	9.627	9.566
1448	1.942	2.211		1448	1.354	1.189		1448	13.36	10.844		1448	9.575	9.655
1449	2.244	2.164		1449	1.17	1.173		1449	12.778	13.354		1449	9.576	9.69
1450	2.043	2.196		1450	1.309	1.162		1450	13.27	13.037		1450	9.452	9.602
1451	2.073	2.122		1451	1.247	1.099		1451	13.091	12.116		1451	9.416	9.959
1452	2.108	2.595		1452	1.455	1.108		1452	13.571	12.999		1452	9.605	9.328
1453	2.107	2.501		1453	0.96	1.449		1453	9.605	11.959		1453	9.558	9.52
1454	1.965	2.377		1454	0.829	1.253		1454	11.371	9.714		1454	9.637	9.9
1455	1.99	2.212		1455	1.073	0.974		1455	12.05	12.707		1455	9.751	9.694
1456	1.983	2.234		1456	0.864	0.735		1456	11.043	12.811		1456	9.417	9.579
1457	2.171	2.575		1457	1.365	0.976		1457	11.045	12.4		1457	9.398	9.461
1458	2.011	2.43		1458	0.9	0.866		1458	11.194	12.495		1458	9.386	9.557
1459	2.045	2.513		1459	1.281	1.022		1459	12.714	13.702		1459	9.476	9.786
1460	2.013	2.413		1460	1.733	0.929		1460	13.912	13.339		1460	9.727	9.52
1461	1.996	2.44		1461	1.601	0.696		1461	13.05	13.155		1461	9.631	9.829
1462	2.02	2.412		1462	1.623	1.001		1462	13.717	13.169		1462	9.649	9.841
1463	2.102	2.396		1463	1.429	0.863		1463	13.369	13.162		1463	9.393	9.624
1464	2.157	2.487		1464	1.371	1.243		1464	12.91	11.974		1464	9.567	9.522
1465	2.147	2.366		1465	1.561	1.173		1465	13.426	13.903		1465	9.666	9.508
1466	2.148	2.126		1466	1.329	0.919		1466	11.949	13.693		1466	9.652	9.707
1467	2.191	2.28		1467	1.487	1.136		1467	13.433	12.387		1467	9.612	9.517
1468	2.189	2.221		1468	1.284	1.026		1468	12.774	13.369		1468	9.701	9.415
1469	2.209	2.163		1469	1.439	1.011		1469	13.015	13.159		1469	9.484	9.65
1470	2.015	2.112		1470	1.398	1.178		1470	12.439	13.541		1470	9.586	9.674
1471	2.018	2.173		1471	1.602	1.377		1471	12.896	13.295		1471	9.506	9.505
1472	2.196	2.155		1472	1.361	1.145		1472	13.14	13.49		1472	9.637	9.527
1473	2.3	2.238		1473	1.428	0.928		1473	13.233	13.401		1473	9.677	9.529
1474	2.278	1.907		1474	0.898	0.933		1474	9.929	12.32		1474	9.376	9.489
1475	2.561	1.947		1475	0.937	0.949		1475	10.555	12.84		1475	9.556	9.924
1476	2.37	1.821		1476	1.033	0.966		1476	10.468	12.672		1476	9.674	9.601
1477	2.284	1.995		1477	1.499	1.062		1477	12.199	12.934		1477	9.872	9.317
1478	2.386	1.85		1478	1.382	0.906		1478	12.856	13.227		1478	9.785	9.677
1479	2.546	2.033		1479	1.723	0.813		1479	13.578	12.901		1479	9.428	9.226
1480	2.46	1.894		1480	1.528	0.942		1480	13.029	13.61		1480	9.389	9.725
1481	2.368	1.861		1481	1.4	1.252		1481	12.451	10.17		1481	9.648	9.454
1482	2.209	1.935		1482	1.481	0.896		1482	13.374	12.42		1482	9.487	9.528
1483	2.285	2.002		1483	1.522	1.092		1483	13.696	11.04		1483	9.666	9.463
1484	2.312	1.956		1484	1.707	1.227		1484	13.94	9.672		1484	9.832	9.398
1485	2.29	2.099		1485	1.261	0.861		1485	10.743	12.609		1485	9.856	9.64
1486	2.314	1.94		1486	0.876	1.07		1486	10.516	13.023		1486	9.524	9.366
1487	2.353	1.842		1487	1.193	1.174		1487	10.938	11.436		1487	9.356	9.844
1488	2.365	1.826		1488	1.562	1.061		1488	13.634	13.53		1488	9.629	9.425
1489	2.339	1.91		1489	1.816	1.075		1489	13.804	12.446		1489	9.379	9.865
1490	2.288	1.884		1490	2.01	0.991		1490	14.134	12.823		1490	9.512	9.5
1491	2.279	1.771		1491	1.227	0.936		1491	13.314	13.446		1491	9.39	9.536
1492	2.387	1.85		1492	1.578	1.193		1492	13.669	14.133		1492	9.485	9.52
1493	2.38	2.144		1493	2	0.997		1493	14.279	12.168		1493	9.583	9.837
1494	2.388	2.102		1494	1.629	1.19		1494	13.361	12.835		1494	9.795	9.548
1495	2.408	1.974		1495	2.042	1.018		1495	13.471	11.605		1495	10.126	9.53
1496	2.354	1.884		1496	1.422	0.953		1496	12.385	11.475		1496	9.672	9.547
1497	2.348	1.977		1497	1.359	1.431		1497	12.522	13.439		1497	9.428	9.766
1498	2.295	2.09		1498	1.438	1.159		1498	13.171	11.09		1498	9.645	9.456
1499	2.327	1.965		1499	1.51	1.241		1499	13.572	13.799		1499	9.274	9.776
1500	2.305	1.94		1500	1.52	1.228		1500	12.799	12.696		1500	9.72	9.561
1501	2.331	1.916		1501	1.429	1.078		1501	13.407	13.755		1501	9.548	9.672
1502	2.281	1.926		1502	1.131	0.965		1502	11.173	14.009		1502	9.956	9.561
1503	2.208	1.937		1503	1.503	0.954		1503	12.38	13.989		1503	9.668	9.689
1504	2.292	1.961		1504	1.494	0.9		1504	12.984	11.949		1504	9.486	9.834
1505	2.315	1.974		1505	1.756	1.009		1505	13.396	12.765		1505	9.695	9.946
1506	2.207	2.019		1506	1.519	0.949		1506	12.504	13.991		1506	10.014	9.464
1507	2.311	1.942		1507	1.263	0.736		1507	12.86	13.481		1507	9.379	9.385
1508	2.256	1.934		1508	1.39	0.954		1508	13.116	14.023		1508	9.785	9.341
1509	2.227	2.144		1509	1.487	1.107		1509	13.541	12.811		1509	9.718	9.44
1510	2.24	1.975		1510	1.623	0.944		1510	14.207	12.764		1510	9.611	9.948
1511	2.288	2.114		1511	1.387	1.216		1511	13.095	13.471		1511	9.419	9.973
1512	2.385	2.032		1512	0.884	0.952		1512	9.356	13.22		1512	9.558	9.888
1513	2.221	2.05		1513	1.387	1.064		1513	12.784	13.461		1513	9.502	9.612
1514	2.274	1.992		1514	1.366	0.831		1514	12.098	13.34		1514	9.332	9.761
1515	2.335	1.95		1515	0.935	0.798		1515	11.44	13.001		1515	9.456	9.629
1516	2.216	1.918		1516	1.275	0.889		1516	13.105	13.133		1516	9.43	9.907
1517	2.331	1.98		1517	1.611	0.834		1517	12.598	13.013		1517	9.763	9.354
1518	2.369	2.238		1518	1.512	1.015		1518	12.184	13.49		1518	9.377	9.69
1519	2.33	2.007		1519	1.49	1.067		1519	12.698	13.544		1519	9.531	9.533
1520	2.351	1.929		1520	1.58	0.695		1520	13.084	12.261		1520	9.517	9.604
1521	2.51	2.012		1521	1.697	0.941		1521	13.943	13.667		1521	9.682	9.708
1522	2.367	1.99		1522	1.533	1.224		1522	12.892	12.393		1522	9.598	9.397
1523	2.531	1.999		1523	1.488	0.891		1523	13.711	13.174		1523	9.359	9.732
1524	2.465	1.997		1524	1.773	0.744		1524	14.331	13.502		1524	9.503	9.62
1525	2.359	1.97		1525	1.609	0.861		1525	13.554	13.075		1525	9.527	9.269
1526	2.316	1.939		1526	1.509	0.914		1526	13.85	11.917		1526	9.555	9.544
1527	2.406	1.952		1527	1.568	0.959		1527	13.049	13.527		1527	9.306	10.041
1528	2.384	1.898		1528	1.604	0.82		1528	12.762	13.903		1528	9.261	9.602
1529	2.47	2.064		1529	1.81	0.791		1529	14.22	13.241		1529	9.692	9.725
1530	2.633	2.134		1530	1.527	1.075		1530	12.531	13.063		1530	9.486	9.688
1531	2.717	2.128		1531	1.801	0.588		1531	14.251	13.924		1531	9.409	9.663
1532	2.589	1.948		1532	1.347	0.884		1532	13.264	13.099		1532	9.622	9.881
1533	2.701	2.089		1533	1.796	1.111		1533	14.364	9.923		1533	9.365	9.609
1534	2.683	2.188		1534	1.348	1.28		1534	13.168	12.179		1534	9.297	9.389
1535	2.693	2.13		1535	1.767	1.106		1535	12.345	12.986		1535	9.487	9.861
1536	2.343	2.11		1536	1.305	0.859		1536	13.75	12.151		1536	9.431	9.709
1537	2.591	2.22		1537	1.674	1.299		1537	13.904	10.535		1537	9.391	9.306
1538	2.482	2.102		1538	1.496	1.268		1538	12.794	14.051		1538	9.666	9.97
1539	2.566	2.114		1539	1.774	0.917		1539	14.116	13.542		1539	9.359	9.73
1540	2.609	2.148		1540	1.581	1.038		1540	13.447	12.547		1540	9.443	9.454
1541	2.4	1.916		1541	1.105	0.872		1541	12.464	12.97		1541	9.551	9.773
1542	2.48	1.94		1542	1.52	0.751		1542	13.109	13.072		1542	9.446	9.498
1543	2.412	2.019		1543	1.697	1.133		1543	13.474	13.004		1543	9.589	9.397
1544	2.451	1.868		1544	1.534	0.985		1544	13.449	13.72		1544	9.443	9.622
1545	2.486	1.968		1545	1.75	0.921		1545	13.905	12.138		1545	9.712	9.747
1546	2.41	2.033		1546	1.4	0.911		1546	13.308	12.987		1546	9.546	9.419
1547	2.474	2.343		1547	1.428	0.859		1547	13.177	11.695		1547	9.505	9.925
1548	2.447	2.256		1548	1.616	0.832		1548	13.437	11.098		1548	9.547	9.56
1549	2.502	2.371		1549	1.806	1.309		1549	13.749	10.119		1549	9.732	9.709
1550	2.691	2.41		1550	1.727	0.769		1550	13.098	11.794		1550	9.63	9.473
1551	2.534	2.467		1551	1.762	1.255		1551	14.399	10.229		1551	9.457	9.319
1552	2.309	2.383		1552	1.46	1.161		1552	12.835	10.44		1552	9.412	9.46
1553	2.371	2.33		1553	1.279	0.88		1553	13.13	12.474		1553	9.489	9.639
1554	2.286	2.262		1554	1.478	0.808		1554	13.551	13.164		1554	9.474	9.869
1555	2.307	2.311		1555	1.17	1.357		1555	12.077	12.53		1555	9.356	9.542
1556	2.419	2.457		1556	1.706	1.168		1556	13.895	11.14		1556	9.303	9.443
1557	2.325	2.404		1557	1.353	0.931		1557	13.977	12.12		1557	9.484	9.615
1558	2.286	2.412		1558	1.162	0.958		1558	12.359	12.702		1558	9.351	9.443
1559	2.504	2.409		1559	1.64	1		1559	12.872	11.163		1559	9.582	9.783
1560	2.453	2.3		1560	0.882	1.229		1560	10.045	12.166		1560	9.451	9.414
1561	2.438	2.28		1561	1.066	1.182		1561	10.575	13.865		1561	9.459	9.532
1562	2.545	2.257		1562	0.944	0.839		1562	10.064	13.893		1562	9.605	9.736
1563	2.492	2.245		1563	1.089	0.684		1563	9.89	13.831		1563	9.357	9.357
1564	2.466	2.309		1564	1.49	0.918		1564	12.79	12.755		1564	9.853	9.687
1565	2.471	2.279		1565	1.742	0.767		1565	13.941	12.266		1565	9.461	9.543
1566	2.462	2.346		1566	0.958	0.951		1566	10.617	13.2		1566	9.604	9.441
1567	2.479	2.386		1567	1.258	1.003		1567	11.917	13.459		1567	9.484	9.62
1568	2.558	2.253		1568	0.852	0.98		1568	10.197	12.47		1568	9.382	9.451
1569	2.586	2.379		1569	1.116	0.837		1569	11.532	12.698		1569	9.474	9.665
1570	2.695	2.255		1570	1.295	0.744		1570	12.073	12.475		1570	9.559	9.661
1571	2.648	2.242		1571	1.43	0.704		1571	13.224	12.863		1571	9.298	9.672
1572	2.867	2.424		1572	1.791	1.374		1572	14.443	13.39		1572	9.561	9.711
1573	2.778	2.367		1573	1.59	1.085		1573	13.299	13.139		1573	9.631	9.51
1574	2.619	2.279		1574	1.427	0.927		1574	13.663	13.908		1574	9.383	9.581
1575	2.545	2.303		1575	1.305	0.647		1575	12.312	13.28		1575	9.598	9.7
1576	2.505	2.348		1576	1.363	0.902		1576	12.78	13.65		1576	9.448	9.706
1577	2.745	2.311		1577	1.58	0.717		1577	13.675	12.984		1577	9.526	9.847
1578	2.747	2.348		1578	1.709	0.904		1578	13.401	13.709		1578	9.397	9.533
1579	2.712	2.382		1579	1.67	0.969		1579	13.376	13.433		1579	9.404	9.515
1580	2.676	2.31		1580	1.393	0.733		1580	12.072	13.515		1580	9.491	9.41
1581	2.614	2.411		1581	1.4	1.252		1581	13.37	10.97		1581	9.238	9.66
1582	2.646	2.347		1582	1.597	0.844		1582	13.179	13.216		1582	9.323	9.609
1583	2.709	2.422		1583	1.452	0.94		1583	12.864	13.059		1583	9.676	9.646
1584	2.727	2.34		1584	1.663	1.03		1584	13.415	13.126		1584	9.73	9.553
1585	2.653	2.367		1585	1.369	1.077		1585	12.849	12.816		1585	9.336	9.718
1586	2.528	2.252		1586	1.37	0.76		1586	12.763	12.255		1586	9.477	9.822
1587	2.641	2.466		1587	1.902	1.076		1587	14.224	11.123		1587	9.603	9.589
1588	2.744	2.408		1588	1.284	0.978		1588	12.982	12.833		1588	9.278	9.487
1589	2.608	2.331		1589	1.52	0.906		1589	13.81	13.39		1589	9.635	9.459
1590	2.492	2.286		1590	1.768	0.736		1590	13.757	12.424		1590	9.482	9.537
1591	2.52	2.363		1591	1.609	0.774		1591	13.163	13.169		1591	9.557	9.448
1592	2.493	2.242		1592	1.202	0.717		1592	12.411	13.501		1592	9.442	9.676
1593	2.561	2.286		1593	1.16	0.832		1593	11.864	14.736		1593	9.639	9.824
1594	2.732	2.297		1594	1.262	0.859		1594	12.629	13.333		1594	9.727	9.402
1595	2.707	2.223		1595	0.929	0.649		1595	10.046	13.439		1595	9.404	9.575
1596	2.795	2.287		1596	0.873	0.884		1596	10.502	11.178		1596	9.65	9.478
1597	2.756	2.314		1597	1.059	0.96		1597	10.636	11.975		1597	9.329	9.563
1598	2.812	2.348		1598	0.96	1.248		1598	9.616	10.602		1598	9.429	9.672
1599	2.744	2.429		1599	1.089	1.401		1599	11.27	10.298		1599	9.23	9.261
1600	2.862	2.447		1600	1.04	1.403		1600	10.915	10.719		1600	9.762	9.332
1601	2.739	2.493		1601	1.277	0.817		1601	12.176	12.319		1601	9.583	9.788
1602	2.836	2.298		1602	0.918	0.86		1602	8.767	13.045		1602	9.476	9.63
1603	2.875	2.297		1603	1.269	1.301		1603	11.156	9.686		1603	9.727	9.387
1604	2.586	2.468		1604	1.326	1.21		1604	10.757	10.175		1604	9.901	9.369
1605	2.716	2.354		1605	1.088	1.009		1605	10.274	11.903		1605	9.572	9.656
1606	2.668	2.383		1606	0.96	1.275		1606	10.005	10.503		1606	9.641	9.683
1607	2.793	2.367		1607	1.01	1.52		1607	10.451	10.917		1607	9.658	9.616
1608	2.899	2.5		1608	1.454	1.294		1608	12.907	10.244		1608	9.516	9.774
1609	2.855	2.488		1609	1.944	1.268		1609	14.493	9.703		1609	9.308	9.792
1610	2.829	2.496		1610	1.766	1.06		1610	13.572	10.938		1610	9.605	9.383
1611	2.723	2.383		1611	1.475	0.826		1611	13.144	13.169		1611	9.36	9.638
1612	2.764	2.261		1612	1.474	0.891		1612	14.018	13.451		1612	9.701	9.909
1613	2.701	2.394		1613	1.855	0.964		1613	13.636	13.205		1613	9.38	9.629
1614	2.843	2.276		1614	1.108	0.773		1614	10.073	12.888		1614	9.331	9.571
1615	2.732	2.232		1615	1.067	1.054		1615	9.563	10.729		1615	9.494	9.589
1616	2.774	2.243		1616	1.132	1.023		1616	10.773	12.725		1616	9.417	9.85
1617	2.963	2.237		1617	1.451	0.852		1617	12.054	13.91		1617	9.561	9.721
1618	2.778	2.344		1618	1.551	0.801		1618	12.438	13.306		1618	9.421	9.649
1619	2.742	2.213		1619	1.336	0.73		1619	11.312	12.58		1619	9.281	9.566
1620	2.884	2.282		1620	1.104	0.996		1620	11.609	12.318		1620	9.756	9.722
1621	2.883	2.321		1621	1.348	1.004		1621	11.836	12.814		1621	9.297	9.611
1622	2.764	2.354		1622	1.454	0.898		1622	13.021	13.13		1622	9.585	9.407
1623	2.74	2.33		1623	0.835	0.666		1623	10.338	12.268		1623	9.22	9.572
1624	2.811	2.319		1624	1.207	0.829		1624	11.633	12.776		1624	9.315	9.751
1625	2.727	2.241		1625	1.123	0.678		1625	12.342	12.896		1625	9.343	9.533
1626	2.832	2.318		1626	1.578	1.001		1626	12.694	13.38		1626	9.256	9.78
1627	2.712	2.244		1627	1.512	0.88		1627	13.107	12.081		1627	9.487	9.699
1628	2.681	2.306		1628	1.724	0.885		1628	14.205	13.386		1628	9.442	9.51
1629	2.701	2.234		1629	1.473	0.757		1629	12.932	13.468		1629	9.453	9.419
1630	2.645	2.21		1630	1.419	1.07		1630	12.729	11.462		1630	9.538	9.533
1631	2.755	2.239		1631	1.854	0.752		1631	13.639	12.736		1631	9.59	9.47
1632	2.821	2.306		1632	1.395	0.711		1632	12.72	13.326		1632	9.504	9.452
1633	2.708	2.39		1633	1.407	1.023		1633	12.788	11.164		1633	9.381	9.497
1634	2.694	2.292		1634	1.025	0.872		1634	11.55	12.492		1634	9.378	9.758
1635	2.822	2.351		1635	1.361	0.756		1635	12.257	13.675		1635	9.588	9.574
1636	2.669	2.297		1636	1.166	1.302		1636	11.607	9.498		1636	9.43	9.562
1637	2.711	2.356		1637	1.402	0.897		1637	12.371	12.93		1637	9.409	9.849
1638	2.544	2.245		1638	1.353	0.766		1638	12.326	13.133		1638	9.251	9.911
1639	2.798	2.258		1639	1.245	0.755		1639	12.795	11.645		1639	9.484	9.499
1640	2.636	2.227		1640	1.19	0.747		1640	11.881	12.289		1640	9.482	9.726
1641	2.689	2.306		1641	1.226	1.398		1641	11.935	12.188		1641	9.392	9.535
1642	2.772	2.26		1642	1.008	1.073		1642	10.577	13.171		1642	9.447	9.551
1643	2.718	2.332		1643	1.297	1.142		1643	11.786	12.945		1643	9.533	9.722
1644	2.69	2.304		1644	1.042	0.925		1644	9.994	12.747		1644	9.444	9.447
1645	2.76	2.171		1645	1.215	1.091		1645	10.899	14.324		1645	9.424	9.61
1646	2.703	2.252		1646	1.439	1.105		1646	12.698	14.062		1646	9.398	9.459
1647	2.675	2.244		1647	1.73	1.147		1647	14.22	13.458		1647	9.432	9.702
1648	2.743	2.266		1648	1.536	0.916		1648	13.617	12.806		1648	9.278	9.636
1649	2.577	2.327		1649	1.63	1.425		1649	14.176	12.003		1649	9.572	9.479
1650	2.775	2.127		1650	1.274	0.637		1650	13.384	12.808		1650	9.418	9.446
1651	2.717	2.115		1651	0.979	0.882		1651	10.233	13.824		1651	9.287	9.552
1652	2.743	2.237		1652	0.826	1.255		1652	10.439	10.23		1652	9.239	9.838
1653	2.699	2.215		1653	0.881	0.857		1653	9.825	12.872		1653	9.537	9.446
1654	2.722	2.146		1654	0.877	1.139		1654	12.014	12.214		1654	9.554	9.532
1655	2.794	2.17		1655	1.845	0.831		1655	13.828	11.816		1655	9.339	9.798
1656	2.626	2.193		1656	1.148	1.185		1656	11.77	14.233		1656	9.536	9.643
1657	2.75	2.263		1657	1.714	1.185		1657	13.612	12.493		1657	9.539	9.607
1658	2.746	2.226		1658	1.599	1.299		1658	14.204	14.005		1658	9.455	9.756
1659	2.873	2.153		1659	1.482	1.309		1659	13.131	10.249		1659	9.527	9.766
1660	2.824	2.184		1660	1.494	1.061		1660	12.253	13.392		1660	9.445	9.708
1661	2.611	2.082		1661	1.26	1.009		1661	10.697	13.64		1661	9.601	9.668
1662	2.673	2.137		1662	1.035	1.134		1662	10.616	12.286		1662	9.322	9.853
1663	2.761	2.072		1663	1.567	1.252		1663	13.171	13.661		1663	9.457	9.736
1664	2.805	2.032		1664	1.657	0.986		1664	13.456	13.59		1664	9.587	9.704
1665	2.805	2.013		1665	1.216	1.256		1665	12.455	11.833		1665	9.444	9.511
1666	2.727	2.063		1666	1.505	1.416		1666	13.312	13.639		1666	9.619	9.83
1667	2.774	2.065		1667	1.259	0.781		1667	11.97	12.466		1667	9.55	9.553
1668	2.64	2.037		1668	1.551	0.847		1668	13.427	12.893		1668	9.518	9.592
1669	2.759	2.065		1669	1.188	0.799		1669	11.16	13.25		1669	9.591	9.52
1670	2.609	2.256		1670	1.293	1.011		1670	11.193	13.624		1670	9.386	9.699
1671	2.884	1.929		1671	1.803	0.842		1671	13.728	12.913		1671	9.442	9.731
1672	2.851	2.073		1672	1.809	0.927		1672	13.347	12.281		1672	9.399	9.853
1673	2.913	2.18		1673	1.687	0.978		1673	13.305	14.1		1673	9.464	9.643
1674	2.877	2.24		1674	1.276	0.863		1674	10.301	13.274		1674	9.569	9.464
1675	2.878	2.275		1675	1.309	0.973		1675	11.661	13.597		1675	9.337	9.466
1676	2.778	2.168		1676	0.955	1.267		1676	10.59	11.153		1676	9.443	9.219
1677	2.886	2.253		1677	1.207	0.953		1677	10.87	12.194		1677	9.42	9.495
1678	2.922	2.174		1678	1.42	1.113		1678	11.979	11.347		1678	9.475	9.583
1679	2.942	2.147		1679	1.773	0.766		1679	13.87	13.255		1679	9.453	9.703
1680	2.787	2.167		1680	1.083	1.059		1680	10.925	12.263		1680	9.48	9.729
1681	2.868	2.17		1681	1.066	0.862		1681	10.592	13.306		1681	9.582	9.491
1682	2.632	2.177		1682	0.961	0.803		1682	10.776	13.088		1682	9.461	9.398
1683	2.74	2.068		1683	1.431	0.95		1683	11.71	12.644		1683	9.563	10.145
1684	2.662	2.04		1684	1.181	0.884		1684	9.776	13.147		1684	9.587	9.71
1685	2.757	2.065		1685	1.444	0.782		1685	10.029	13.394		1685	9.778	9.634
1686	2.778	2.153		1686	1.448	0.961		1686	12.796	12.735		1686	9.427	9.441
1687	2.697	2.298		1687	1.438	0.646		1687	13.076	12.903		1687	9.561	9.421
1688	2.714	2.246		1688	1.027	0.997		1688	11.036	13.224		1688	9.496	9.508
1689	2.759	2.339		1689	1.322	1.136		1689	11.313	13.352		1689	9.482	9.949
1690	2.9	2.046		1690	1.817	1.078		1690	14.444	11.878		1690	9.618	9.679
1691	2.678	2.308		1691	1.658	1.417		1691	13.729	13.268		1691	9.602	9.664
1692	2.737	2.254		1692	1.393	0.847		1692	12.874	13.643		1692	9.253	9.943
1693	2.749	2.237		1693	1.578	1.284		1693	12.956	12.704		1693	9.602	9.601
1694	2.819	2.418		1694	1.13	1.102		1694	11.836	13.813		1694	9.648	9.709
1695	2.738	2.431		1695	1.575	1.121		1695	11.996	13.713		1695	9.633	9.51
1696	2.869	2.186		1696	1.564	0.729		1696	13.008	12.89		1696	9.831	9.586
1697	2.866	2.195		1697	1.41	0.961		1697	12.784	13.095		1697	9.258	9.275
1698	2.81	2.143		1698	1.708	0.712		1698	13.705	12.57		1698	9.328	9.646
1699	2.896	2.165		1699	1.33	0.917		1699	11.543	13.342		1699	9.669	9.785
1700	3.005	2.184		1700	1.046	1.13		1700	10.217	11.044		1700	9.648	9.413
1701	2.724	2.216		1701	1.031	1.081		1701	10.423	12.394		1701	9.392	9.671
1702	2.697	2.207		1702	1.121	0.962		1702	10.78	11.793		1702	9.325	9.533
1703	2.661	2.293		1703	1.116	1.22		1703	11.38	12.607		1703	9.445	9.436
1704	2.731	2.168		1704	1.332	0.981		1704	10.781	12.497		1704	9.375	9.856
1705	2.591	2.36		1705	1.35	1.054		1705	11.973	13.951		1705	9.45	9.458
1706	2.824	2.073		1706	0.867	0.8		1706	9.875	13.293		1706	9.333	9.565
1707	2.543	2.073		1707	1.133	1.181		1707	10.622	13.007		1707	9.554	9.591
1708	2.647	1.88		1708	0.788	0.918		1708	10.117	13.481		1708	9.447	9.757
1709	2.656	1.856		1709	1.205	1.208		1709	11.012	13.967		1709	9.211	9.493
1710	2.713	1.883		1710	1.371	1.226		1710	11.139	10.8		1710	9.279	9.603
1711	2.703	1.74		1711	1.549	0.85		1711	12.409	12.376		1711	9.55	9.62
1712	2.778	1.981		1712	1.063	0.755		1712	10.796	12.445		1712	9.518	9.587
1713	2.741	1.97		1713	1.37	0.985		1713	12.482	13.244		1713	9.485	9.401
1714	2.749	1.958		1714	1.386	0.981		1714	11.103	13.513		1714	9.408	9.701
1715	2.54	1.88		1715	1.265	0.8		1715	10.983	13.248		1715	9.53	9.458
1716	2.638	1.883		1716	1.245	0.963		1716	12.659	12.767		1716	9.47	9.694
1717	2.621	1.856		1717	1.462	0.902		1717	12.857	13.138		1717	9.554	9.631
1718	2.786	1.877		1718	1.523	0.908		1718	13.366	11.686		1718	9.635	9.709
1719	2.579	1.976		1719	1.759	0.994		1719	13.608	13.842		1719	9.997	9.936
1720	2.564	1.981		1720	1.534	0.821		1720	13.772	13.844		1720	9.432	9.781
1721	2.532	1.947		1721	1.314	1.151		1721	12.069	13.787		1721	9.592	9.648
1722	2.516	1.931		1722	1.583	1.325		1722	12.981	14.014		1722	9.568	9.599
1723	2.521	2.003		1723	1.366	1.186		1723	12.885	14.04		1723	9.43	9.516
1724	2.471	1.858		1724	1.629	0.91		1724	13.43	14.213		1724	9.678	9.312
1725	2.471	1.988		1725	1.59	1.244		1725	13.369	13.595		1725	9.384	9.741
1726	2.565	1.964		1726	1.313	1.633		1726	12.03	12.644		1726	9.699	9.582
1727	2.535	1.783		1727	2.008	0.96		1727	15.028	14.236		1727	9.533	9.328
1728	2.599	1.82		1728	1.491	0.895		1728	12.489	13.581		1728	9.816	9.674
1729	2.566	1.835		1729	1.686	1.119		1729	13.043	13.926		1729	9.655	9.389
1730	2.54	1.87		1730	1.514	1.284		1730	12.95	10.025		1730	9.462	9.896
1731	2.604	1.8		1731	1.385	1.214		1731	11.781	14.342		1731	9.49	9.433
1732	2.401	1.79		1732	0.93	0.887		1732	10.365	14.518		1732	9.61	9.741
1733	2.12	1.873		1733	1.398	0.952		1733	13.782	13.502		1733	9.385	9.897
1734	2.197	1.801		1734	0.787	0.973		1734	9.815	13.13		1734	9.608	9.573
1735	2.321	1.869		1735	1.039	1.121		1735	12.09	13.695		1735	9.571	9.949
1736	2.341	1.834		1736	1.283	1.271		1736	12.713	10.835		1736	9.382	9.82
1737	2.139	1.785		1737	1.048	1.169		1737	10.166	14.187		1737	9.939	9.625
1738	2.25	1.839		1738	0.922	1.045		1738	9.77	13.466		1738	9.474	9.725
1739	2.309	1.949		1739	0.951	1.226		1739	10.286	12.965		1739	9.417	9.236
1740	2.125	1.89		1740	0.695	1.036		1740	10.655	13.036		1740	9.263	9.501
1741	2.161	2.065		1741	0.965	1.23		1741	9.107	13.202		1741	9.388	9.756
1742	2.196	1.816		1742	1.219	0.746		1742	10.372	13.026		1742	9.802	9.565
1743	2.219	1.78		1743	0.698	1.016		1743	9.93	12.768		1743	9.55	9.614
1744	2.156	1.85		1744	1.509	0.707		1744	13.576	13.729		1744	9.431	9.491
1745	2.199	1.806		1745	1.404	0.952		1745	13.529	13.487		1745	9.627	9.515
1746	2.155	1.829		1746	1.257	1.196		1746	13.353	14.112		1746	9.603	9.719
1747	2.167	1.803		1747	1.279	0.884		1747	12.706	13.486		1747	9.502	9.506
1748	2.2	1.81		1748	1.235	0.83		1748	10.898	12.685		1748	9.643	9.727
1749	2.107	1.9		1749	1.094	0.787		1749	10.008	12.227		1749	9.444	9.288
1750	2.168	1.956		1750	1.002	1.011		1750	10.253	13.144		1750	9.554	9.587
1751	2.246	1.915		1751	1.014	1.505		1751	9.676	10.649		1751	9.477	9.991
1752	2.27	1.945		1752	0.987	1		1752	9.928	14.161		1752	9.325	9.794
1753	2.128	1.855		1753	1.114	0.87		1753	9.989	12.845		1753	9.356	9.85
1754	2.251	1.812		1754	1.103	1.017		1754	11.264	13.991		1754	9.521	9.214
1755	2.341	1.873		1755	0.928	1.008		1755	10.78	12.971		1755	9.494	9.862
1756	2.107	1.892		1756	0.857	1.239		1756	10.978	10.912		1756	9.412	9.4
1757	2.158	1.865		1757	1.009	0.907		1757	9.822	13.571		1757	9.59	9.555
1758	2.217	1.938		1758	0.932	1.236		1758	10.255	12.817		1758	9.453	9.647
1759	2.301	1.905		1759	0.67	0.851		1759	10.067	12.957		1759	9.723	9.791
1760	2.292	1.872		1760	0.934	1.275		1760	10.08	13.388		1760	9.566	9.806
1761	2.226	1.809		1761	0.898	0.891		1761	10.005	14.31		1761	9.8	9.865
1762	2.311	1.903		1762	1.125	0.974		1762	10.988	14.041		1762	9.495	9.577
1763	2.4	1.756		1763	1.393	0.767		1763	12.14	11.969		1763	9.612	9.399
1764	2.418	1.818		1764	1.277	1.152		1764	12.015	12.215		1764	9.535	9.945
1765	2.289	1.897		1765	1.156	1.138		1765	12.316	11.961		1765	9.299	9.633
1766	2.518	1.833		1766	1.284	1.153		1766	13.077	10.018		1766	9.55	9.574
1767	2.319	1.892		1767	1.002	1.078		1767	9.706	10.6		1767	9.449	9.534
1768	2.39	1.862		1768	1.179	1.071		1768	10.092	12.435		1768	9.339	9.717
1769	2.307	1.885		1769	0.812	1.582		1769	10.526	8.95		1769	9.844	9.434
1770	2.386	1.863		1770	1.071	0.771		1770	10.907	13.107		1770	9.698	9.719
1771	2.426	1.828		1771	1.938	1.075		1771	14.146	13.414		1771	9.702	9.859
1772	2.321	1.843		1772	1.24	1.014		1772	10.621	12.808		1772	9.448	9.673
1773	2.21	1.939		1773	1.403	0.982		1773	12.792	12.309		1773	9.663	9.676
1774	2.466	1.914		1774	1.214	0.654		1774	10.925	12.566		1774	9.543	9.435
1775	2.347	1.946		1775	1.268	1.205		1775	10.809	9.974		1775	9.317	9.549
1776	2.145	2.037		1776	0.91	1.29		1776	11.482	11.081		1776	9.628	9.602
1777	2.287	1.928		1777	0.94	1.586		1777	9.968	13.279		1777	9.53	9.428
1778	2.381	1.783		1778	0.711	0.98		1778	9.829	13.047		1778	9.232	9.389
1779	2.39	1.885		1779	1.632	0.74		1779	11.112	11.792		1779	9.563	9.76
1780	2.276	1.907		1780	0.981	0.976		1780	9.572	11.411		1780	9.62	9.819
1781	2.238	1.87		1781	0.965	0.877		1781	10.41	12.131		1781	9.449	9.458
1782	2.432	1.856		1782	0.974	1.006		1782	9.28	13.77		1782	9.509	9.76
1783	2.28	1.734		1783	0.894	0.877		1783	10.211	13.261		1783	9.471	9.396
1784	2.338	1.735		1784	1.397	1.066		1784	12.469	13.055		1784	9.233	9.784
1785	2.359	1.854		1785	1.323	1.212		1785	12.231	10.578		1785	9.619	9.321
1786	2.425	1.953		1786	1.556	1.142		1786	13.175	11.57		1786	9.568	9.616
1787	2.327	1.88		1787	1.676	1.268		1787	13.685	11.327		1787	9.455	9.795
1788	2.464	1.843		1788	1.495	1.196		1788	13.193	9.623		1788	9.081	9.464
1789	2.383	1.905		1789	1.647	0.942		1789	13.755	11.703		1789	9.597	9.37
1790	2.369	1.732		1790	1.446	0.897		1790	13.035	12.948		1790	9.583	9.308
1791	2.693	1.872		1791	1.769	0.825		1791	13.399	12.53		1791	9.599	9.762
1792	2.444	1.828		1792	1.558	0.974		1792	13.377	12.807		1792	9.358	9.385
1793	2.677	1.805		1793	1.505	1.293		1793	13.696	10.401		1793	9.385	9.643
1794	2.735	1.721		1794	1.779	0.637		1794	13.768	12.564		1794	9.567	9.522
1795	2.653	1.748		1795	1.407	0.871		1795	12.041	13.8		1795	9.559	9.5
1796	2.539	1.706		1796	1.052	1.017		1796	10.018	13.918		1796	9.578	9.263
1797	2.682	1.803		1797	1.675	1.019		1797	13.388	11.901		1797	9.342	9.498
1798	2.588	1.75		1798	1.455	1.003		1798	11.987	13.402		1798	9.687	9.498
1799	2.466	1.836		1799	1.224	1.308		1799	11.742	13.122		1799	9.312	9.682
1800	2.29	1.831		1800	1.587	0.723		1800	13.342	13.782		1800	9.392	9.661
1801	2.406	1.858		1801	0.992	1.112		1801	10.87	13.791		1801	9.526	9.479
1802	2.446	1.809		1802	1.254	0.959		1802	12.409	12.523		1802	9.517	9.641
1803	2.333	1.749		1803	1.637	0.941		1803	13.48	11.823		1803	9.645	9.564
1804	2.427	1.841		1804	1.463	0.958		1804	13.209	13.848		1804	9.232	9.651
1805	2.446	1.799		1805	1.474	1.034		1805	13.495	13.561		1805	9.531	9.488
1806	2.427	1.788		1806	1.771	0.727		1806	14.019	13.203		1806	9.491	9.638
1807	2.408	1.867		1807	1.77	0.806		1807	13.615	13.221		1807	9.602	9.669
1808	2.301	1.753		1808	2.008	0.734		1808	14.044	13.097		1808	9.575	9.414
1809	2.3	1.855		1809	1.479	1.231		1809	12.516	9.838		1809	9.673	9.559
1810	2.353	1.765		1810	1.285	0.944		1810	12.536	14.725		1810	9.567	9.513
1811	2.425	1.8		1811	1.426	1.168		1811	12.585	15.22		1811	9.764	9.495
1812	2.542	1.881		1812	1.636	0.829		1812	12.488	13.757		1812	9.934	9.439
1813	2.41	1.773		1813	1.581	0.707		1813	12.796	13.048		1813	9.682	9.655
1814	2.426	1.807		1814	1.419	0.796		1814	12.518	13.144		1814	9.844	9.431
1815	2.448	1.686		1815	1.592	0.737		1815	12.984	12.62		1815	9.772	9.593
1816	2.467	1.812		1816	1.792	1.011		1816	13.412	13.301		1816	9.81	9.656
1817	2.513	1.879		1817	1.968	1.269		1817	14.386	10.266		1817	9.475	9.528
1818	2.485	1.829		1818	1.663	0.8		1818	13.248	12.421		1818	9.73	9.744
1819	2.526	1.808		1819	1.555	0.834		1819	13.696	12.435		1819	9.45	9.732
1820	2.384	1.753		1820	1.082	0.899		1820	11.063	11.315		1820	9.797	9.626
1821	2.384	1.753		1821	1.873	0.908		1821	13.824	11.959		1821	9.449	9.443
1822	2.391	1.765		1822	1.565	0.871		1822	13.311	12.594		1822	9.725	9.442
1823	2.366	1.723		1823	1.433	0.751		1823	12.137	12.503		1823	9.586	9.275
1824	2.376	1.741		1824	1.414	1.158		1824	12.48	10.171		1824	9.872	9.58
1825	2.235	1.772		1825	1.136	0.823		1825	12.844	13.341		1825	9.625	9.808
1826	2.321	1.675		1826	1.666	0.806		1826	13.824	11.865		1826	9.663	9.534
1827	2.429	1.689		1827	1.723	0.815		1827	12.46	13.179		1827	9.47	9.524
1828	2.491	1.649		1828	1.501	0.776		1828	13.271	12.067		1828	9.61	9.528
1829	2.467	1.628		1829	1.444	0.82		1829	13.688	13.473		1829	9.513	9.76
1830	2.503	1.75		1830	1.551	0.933		1830	13.297	14.221		1830	9.471	9.486
1831	2.292	1.824		1831	1.297	0.667		1831	12.938	13.43		1831	9.438	9.691
1832	2.357	1.757		1832	1.419	0.918		1832	13.218	13.773		1832	9.45	9.287
1833	2.376	1.726		1833	1.679	0.871		1833	13.11	13.269		1833	9.708	9.852
1834	2.375	1.669		1834	1.412	0.733		1834	12.896	13.88		1834	9.895	9.763
1835	2.184	1.729		1835	1.609	1.087		1835	13.805	13.97		1835	9.583	9.538
1836	2.213	1.635		1836	1.23	1.256		1836	12.76	13.137		1836	9.592	9.633
1837	2.441	1.662		1837	1.525	0.913		1837	12.735	12.257		1837	9.46	9.618
1838	2.357	1.766		1838	0.865	0.976		1838	9.964	11.217		1838	9.604	9.652
1839	2.35	1.755		1839	1.273	0.896		1839	12.034	12.812		1839	9.285	9.845
1840	2.237	1.651		1840	1.137	0.742		1840	12.075	13.427		1840	9.607	9.44
1841	2.195	1.801		1841	1.244	0.94		1841	11.976	11.828		1841	9.514	9.649
1842	2.418	1.725		1842	1.407	0.811		1842	13.455	13.388		1842	9.518	9.393
1843	2.511	1.715		1843	1.468	0.718		1843	12.097	12.723		1843	9.464	9.475
1844	2.282	1.721		1844	1.104	1.362		1844	12.73	10.473		1844	9.492	9.677
1845	2.389	1.736		1845	1.539	1.332		1845	11.669	9.899		1845	9.547	9.645
1846	2.449	1.716		1846	1.496	1.049		1846	13.134	12.767		1846	9.645	9.4
1847	2.427	1.748		1847	1.55	1.365		1847	12.68	13.888		1847	9.456	9.785
1848	2.312	1.827		1848	1.839	1.209		1848	13.466	11.537		1848	9.721	9.538
1849	2.49	1.822		1849	1.265	0.989		1849	12.004	12.763		1849	9.564	9.424
1850	2.334	1.759		1850	1.369	1.241		1850	12.634	10.189		1850	9.572	9.506
1851	2.473	1.9		1851	1.194	1.166		1851	11.76	10.744		1851	9.412	9.66
1852	2.482	1.86		1852	1.387	1.274		1852	12.398	9.858		1852	9.728	9.531
1853	2.457	1.741		1853	1.586	1.307		1853	13.514	10.184		1853	9.585	9.443
1854	2.562	1.75		1854	1.474	0.995		1854	12.05	12.46		1854	9.429	9.641
1855	2.466	1.695		1855	1.368	0.977		1855	13.245	11.156		1855	9.397	9.408
1856	2.494	1.794		1856	1.604	1.294		1856	13.871	9.858		1856	9.485	9.201
1857	2.461	1.853		1857	1.772	1.452		1857	13.016	9.517		1857	9.495	9.698
1858	2.474	1.792		1858	1.343	1.644		1858	12.641	9.409		1858	9.387	9.398
1859	2.476	1.739		1859	1.27	0.815		1859	11.925	13.685		1859	9.488	9.519
1860	2.441	1.678		1860	1.55	0.876		1860	12.789	13.053		1860	9.533	9.761
1861	2.292	1.707		1861	1.428	0.76		1861	12.825	13.015		1861	9.643	9.684
1862	2.428	1.742		1862	1.384	1.148		1862	13.032	14.323		1862	9.569	9.692
1863	2.438	1.792		1863	1.577	0.948		1863	12.143	13.338		1863	9.605	9.558
1864	2.326	1.711		1864	1.29	0.906		1864	12.702	11.63		1864	9.672	9.645
1865	2.424	1.865		1865	1.213	1.245		1865	11.534	10.258		1865	9.584	9.225
1866	2.417	1.709		1866	1.04	1.171		1866	10.218	10.467		1866	9.718	9.439
1867	2.506	1.633		1867	1.635	1.165		1867	12.572	11.296		1867	9.528	9.536
1868	2.643	1.774		1868	1.432	0.909		1868	12.59	11.392		1868	9.576	9.905
1869	2.435	1.813		1869	1.273	1.251		1869	10.93	10.105		1869	9.574	9.417
1870	2.463	1.708		1870	1.186	1.006		1870	12.184	12.256		1870	9.79	9.56
1871	2.455	1.699		1871	1.11	1.011		1871	12.835	11.949		1871	9.341	9.613
1872	2.421	1.792		1872	1.051	1.358		1872	9.855	9.778		1872	9.577	9.676
1873	2.437	1.795		1873	1.44	1.406		1873	10.988	9.845		1873	9.402	9.474
1874	2.431	1.753		1874	1.128	1.229		1874	10.468	10.283		1874	9.504	9.589
1875	2.473	1.74		1875	1.226	1.043		1875	9.56	11.836		1875	9.416	9.389
1876	2.407	1.805		1876	1.169	1.568		1876	10.12	9.134		1876	9.305	9.467
1877	2.359	1.772		1877	1.313	1.395		1877	9.676	10.636		1877	9.327	9.636
1878	2.412	1.783		1878	1.346	1.212		1878	9.579	9.481		1878	9.793	9.444
1879	2.355	1.923		1879	1.113	1.413		1879	10.897	9.764		1879	9.32	9.3
1880	2.441	1.698		1880	1.249	1.451		1880	9.824	9.229		1880	9.549	9.456
1881	2.424	1.883		1881	1.153	1.569		1881	9.93	9.922		1881	9.906	9.51
1882	2.477	1.82		1882	1.395	1.3		1882	11.386	10.877		1882	9.444	9.507
1883	2.486	1.794		1883	1.022	1.382		1883	10.2	10.269		1883	9.523	9.406
1884	2.396	1.791		1884	1.325	1.372		1884	12.937	10.938		1884	9.38	9.517
1885	2.416	1.768		1885	1.623	1.105		1885	13.553	13.119		1885	9.584	9.619
1886	2.443	1.802		1886	1.975	1.414		1886	14.664	13.6		1886	9.634	9.55
1887	2.324	1.735		1887	1.059	1.137		1887	10.928	12.904		1887	9.571	9.838
1888	2.43	1.778		1888	1.351	1.298		1888	10.847	13.899		1888	9.294	9.58
1889	2.376	1.771		1889	1.189	1.223		1889	10.074	13.09		1889	9.601	9.374
1890	2.338	1.796		1890	1.079	1.437		1890	10.67	11.873		1890	9.568	9.694
1891	2.436	1.763		1891	1.548	1.374		1891	12.959	13.29		1891	9.757	9.586
1892	2.401	1.789		1892	1.427	1.192		1892	10.704	12.829		1892	9.345	9.599
1893	2.495	1.881		1893	1.294	1.24		1893	9.75	11.558		1893	9.773	9.468
1894	2.381	1.921		1894	1.359	1.589		1894	10.395	12.465		1894	9.766	9.549
1895	2.438	1.848		1895	1.445	1.455		1895	12.611	11.911		1895	9.245	9.569
1896	2.382	1.837		1896	1.19	1.545		1896	10.644	12.97		1896	9.571	9.777
1897	2.393	1.785		1897	1.024	1.24		1897	11.199	13.149		1897	9.238	9.635
1898	2.374	1.791		1898	1.466	1.4		1898	11.994	13.161		1898	9.571	9.575
1899	2.34	1.897		1899	1.301	1.347		1899	11.06	10.739		1899	9.663	9.597
1900	2.319	1.742		1900	0.972	1.326		1900	11.69	13.373		1900	9.346	9.45
1901	2.434	1.833		1901	1.222	1.277		1901	11.8	12.165		1901	9.448	9.417
1902	2.355	1.712		1902	1.12	1.588		1902	11.654	13.222		1902	9.438	9.41
1903	2.365	1.883		1903	1.334	1.274		1903	12.418	12.1		1903	9.38	9.613
1904	2.252	1.916		1904	1.5	1.518		1904	14.05	13.574		1904	9.534	9.422
1905	2.48	1.857		1905	1.206	1.363		1905	12.32	13.026		1905	9.474	9.57
1906	2.398	1.894		1906	1.287	1.296		1906	12.579	13.687		1906	9.143	9.511
1907	2.413	1.889		1907	1.516	1.155		1907	13.464	12.991		1907	9.513	9.378
1908	2.423	1.776		1908	1.398	1.288		1908	12.925	13.263		1908	9.335	9.747
1909	2.344	1.803		1909	1.448	1.278		1909	13.011	11.775		1909	9.373	9.59
1910	2.336	1.783		1910	1.376	1.274		1910	12.926	11.406		1910	9.524	9.524
1911	2.475	1.884		1911	1.566	1.345		1911	12.711	10.209		1911	9.405	9.623
1912	2.349	1.933		1912	1.602	0.951		1912	12.537	13.361		1912	9.484	9.494
1913	2.478	1.971		1913	1.66	0.906		1913	13.87	13.193		1913	9.291	9.473
1914	2.367	1.954		1914	1.15	0.865		1914	12.996	13.323		1914	9.476	9.881
1915	2.35	1.922		1915	1.361	0.879		1915	12.92	13.216		1915	9.635	9.5
1916	2.568	1.927		1916	1.412	0.85		1916	11.474	12.781		1916	9.397	9.449
1917	2.526	1.856		1917	1.618	0.935		1917	12.51	13.721		1917	9.46	9.614
1918	2.355	1.957		1918	1.434	1.15		1918	13.169	11.997		1918	9.399	9.572
1919	2.347	1.934		1919	1.553	1.427		1919	12.478	12.322		1919	9.511	9.475
1920	2.286	1.915		1920	1.311	1.17		1920	13.538	13.87		1920	9.569	9.588
1921	2.393	1.933		1921	1.805	1.027		1921	14.193	13.161		1921	9.53	9.623
1922	2.49	1.91		1922	1.291	0.928		1922	12.72	14.094		1922	9.295	9.508
1923	2.419	1.856		1923	1.36	0.939		1923	11.143	12.968		1923	9.799	9.745
1924	2.488	1.92		1924	1.413	0.808		1924	12.116	12.883		1924	9.636	9.513
1925	2.355	1.951		1925	0.957	1.035		1925	10.204	13.336		1925	9.289	9.811
1926	2.381	1.867		1926	1.217	0.793		1926	10.309	13.329		1926	9.567	9.728
1927	2.426	1.957		1927	1.595	0.908		1927	13.379	13.362		1927	9.843	9.646
1928	2.548	1.95		1928	1.025	1.019		1928	11.15	13.913		1928	9.634	9.397
1929	2.236	1.917		1929	0.787	1.057		1929	10.301	13.398		1929	9.414	9.557
1930	2.488	1.91		1930	1.553	0.713		1930	13.196	14.174		1930	9.685	9.541
1931	2.285	1.903		1931	0.955	1.016		1931	11.694	13.558		1931	9.639	9.673
1932	2.266	1.935		1932	0.908	1.25		1932	10.429	14.672		1932	9.435	9.375
1933	2.431	1.851		1933	0.817	1.03		1933	9.792	12.989		1933	9.454	9.463
1934	2.33	1.846		1934	1.282	0.954		1934	10.927	13.443		1934	9.601	9.515
1935	2.421	1.933		1935	1.314	0.91		1935	11.579	12.858		1935	9.585	9.414
1936	2.459	1.936		1936	1.472	0.94		1936	11.999	12.528		1936	9.655	9.52
1937	2.418	1.918		1937	0.905	0.935		1937	10.075	13.572		1937	9.659	9.338
1938	2.397	1.975		1938	0.902	1.165		1938	10.698	11.612		1938	9.469	9.697
1939	2.327	1.854		1939	0.808	0.687		1939	10.083	12.513		1939	9.141	9.611
1940	2.172	1.85		1940	0.743	0.914		1940	10.438	14.393		1940	9.515	9.749
1941	2.237	1.797		1941	0.93	0.887		1941	10.965	12.732		1941	9.408	9.375
1942	2.329	1.924		1942	0.936	1.107		1942	9.819	12.118		1942	9.771	9.287
1943	2.548	1.789		1943	0.837	0.826		1943	9.294	13.219		1943	9.492	9.593
1944	2.324	1.931		1944	1.107	1.422		1944	11.764	13.063		1944	9.386	9.555
1945	2.41	1.965		1945	1.253	1.066		1945	12.883	13.853		1945	9.518	9.575
1946	2.506	1.943		1946	0.846	0.908		1946	9.808	13.281		1946	9.575	9.61
1947	2.425	1.774		1947	1.027	0.877		1947	12.198	11.983		1947	9.319	9.502
1948	2.287	1.719		1948	1.073	0.727		1948	9.771	13.382		1948	9.803	9.567
1949	2.275	1.735		1949	1.001	0.877		1949	11.795	13.208		1949	9.649	9.37
1950	2.349	1.791		1950	0.665	1.024		1950	10.421	12.66		1950	9.688	9.836
1951	2.275	1.707		1951	1.324	0.939		1951	12.874	13.242		1951	9.352	9.708
1952	2.263	1.739		1952	1.684	0.681		1952	14.181	13.794		1952	9.403	9.465
1953	2.195	1.745		1953	1.289	0.863		1953	12.415	13.068		1953	9.461	9.74
1954	2.217	1.715		1954	1.468	1.04		1954	13.891	12.081		1954	9.372	9.606
1955	2.287	1.863		1955	1.35	0.754		1955	11.962	13.774		1955	9.749	9.539
1956	2.358	1.817		1956	1.022	1.005		1956	10.994	12.942		1956	9.266	9.471
1957	2.237	1.834		1957	1.077	0.819		1957	10.185	13.252		1957	9.855	9.608
1958	2.306	1.764		1958	0.756	0.848		1958	9.688	13.028		1958	9.465	9.755
1959	2.596	1.917		1959	0.996	1.158		1959	9.113	13.845		1959	9.629	9.413
1960	2.351	1.927		1960	1.131	1.014		1960	12.153	13.65		1960	9.356	9.713
1961	2.295	1.88		1961	1.066	0.916		1961	11.942	12.798		1961	9.41	9.752
1962	2.201	1.868		1962	0.967	0.707		1962	9.893	12.504		1962	9.311	9.578
1963	2.166	1.686		1963	0.881	0.889		1963	9.838	12.746		1963	9.577	9.444
1964	2.301	1.872		1964	1.429	0.778		1964	13.42	13.395		1964	9.271	9.405
1965	2.269	1.888		1965	0.78	1.205		1965	10.709	13.473		1965	9.314	9.541
1966	2.438	1.88		1966	0.722	0.728		1966	9.563	14.068		1966	9.508	9.625
1967	2.325	1.729		1967	1.081	0.805		1967	10.618	12.802		1967	9.344	9.779
1968	2.337	1.833		1968	0.915	0.704		1968	10.482	13.505		1968	9.434	9.571
1969	2.231	1.875		1969	1.436	0.748		1969	12.693	13.655		1969	9.594	9.758
1970	2.219	1.896		1970	1.005	0.833		1970	12.909	13.667		1970	9.351	9.66
1971	2.306	1.743		1971	0.944	0.749		1971	10.48	13.166		1971	9.424	9.801
1972	2.228	1.857		1972	1.341	0.878		1972	12.993	12.97		1972	9.417	9.759
1973	2.276	1.904		1973	1.261	0.848		1973	13.339	13.902		1973	9.602	9.497
1974	2.413	1.847		1974	1.32	0.916		1974	13.024	12.764		1974	9.526	9.646
1975	2.213	1.914		1975	0.723	1.139		1975	9.679	13.875		1975	9.439	9.655
1976	2.236	1.828		1976	1	0.737		1976	10.075	12.972		1976	9.395	9.899
1977	2.394	1.89		1977	1.705	0.898		1977	13.196	11.828		1977	9.783	9.822
1978	2.234	1.871		1978	1.387	0.895		1978	13.531	12.128		1978	9.567	9.696
1979	2.426	1.897		1979	1.125	0.782		1979	12.317	13.976		1979	9.406	9.655
1980	2.402	1.74		1980	1.31	0.694		1980	13.155	13.915		1980	9.511	9.468
1981	2.344	1.854		1981	1.48	0.796		1981	13.064	13.519		1981	9.817	9.807
1982	2.391	1.851		1982	1.356	0.994		1982	12.419	12.359		1982	9.494	9.838
1983	2.217	1.909		1983	0.798	0.867		1983	9.619	13.359		1983	9.578	9.728
1984	2.247	1.94		1984	0.968	1.258		1984	10.58	13.849		1984	9.605	9.536
1985	2.356	1.853		1985	0.773	0.879		1985	9.678	12.735		1985	9.537	9.492
1986	2.242	1.887		1986	1.527	0.811		1986	12.864	12.38		1986	9.439	9.598
1987	2.177	1.854		1987	1.353	0.817		1987	9.628	13.188		1987	9.687	9.58
1988	2.282	1.897		1988	1.296	1.137		1988	13.767	10.557		1988	9.533	9.654
1989	2.396	1.944		1989	1.307	1.01		1989	12.914	13.902		1989	9.496	9.501
1990	2.458	1.983		1990	1.282	0.973		1990	11.575	13.971		1990	9.458	9.509
1991	2.328	1.72		1991	1.096	0.831		1991	11.567	13.211		1991	9.699	9.467
1992	2.299	1.864		1992	1.343	0.938		1992	12.5	12.461		1992	9.457	9.706
1993	2.495	1.893		1993	1.602	0.965		1993	13.728	14.545		1993	9.489	9.697
1994	2.401	1.907		1994	1.365	1.147		1994	13.513	12.99		1994	9.278	9.865
1995	2.382	1.964		1995	1.605	0.88		1995	13.363	13.399		1995	9.599	9.557
1996	2.395	1.942		1996	1.263	0.888		1996	12.529	13.068		1996	9.559	9.48
[truncated: 2,004 more rows]
